# Supplementary material for: Evolutional law and elastoplastic constitutive model of structural loess considering moisture contents
Source: PLoS One. 2026 Jan 22;21(1):e0340778. doi: 10.1371/journal.pone.0340778 (PMC12826502; doi:10.1371/journal.pone.0340778)
Supplement: S1 File — (ZIP) [file pone.0340778.s001.zip]

Archive with 3 entries (3 files):
- Supporting Information files/A-Fortran.for
- Supporting Information files/A-Minimal data set.xlsx
- Supporting Information files/Figure files.pdf
