# Supplementary material for: Evolutional law and elastoplastic constitutive model of structural loess considering moisture contents
Source: PLoS One. 2026 Jan 22;21(1):e0340778. doi: 10.1371/journal.pone.0340778 (PMC12826502; doi:10.1371/journal.pone.0340778)
Supplement: S1 File — (ZIP) [file pone.0340778.s001.zip › Supporting Information files/A-Fortran.for]

      SUBROUTINE UMAT(STRESS,STATEV,DDSDDE,SSE,SPD,SCD,
     1 RPL,DDSDDT,DRPLDE,DRPLDT,
     2 STRAN,DSTRAN,TIME,DTIME,TEMP,DTEMP,PREDEF,DPRED,CMNAME,
     3 NDI,NSHR,NTENS,NSTATV,PROPS,NPROPS,COORDS,DROT,PNEWDT,
     4 CELENT,DFGRD0,DFGRD1,NOEL,NPT,LAYER,KSPT,JSTEP,KINC)
C---------------------------------------------------------------
      INCLUDE 'ABA_PARAM.INC'
      CHARACTER*80 CMNAME
      INTEGER I,J

      DOUBLE PRECISION STRESS(*),STATEV(*),DDSDDE(NTENS,NTENS)
      DOUBLE PRECISION DDSDDT(*),DRPLDE(*)
      DOUBLE PRECISION STRAN(*),DSTRAN(*),TIME(2)
      DOUBLE PRECISION PREDEF(*),DPRED(*)
      DOUBLE PRECISION PROPS(*),COORDS(*),DROT(3,3)
      DOUBLE PRECISION DFGRD0(3,3),DFGRD1(3,3)

      DOUBLE PRECISION EPS, SSTOL, MAX_FDTIME, MIN_FDTIME
      PARAMETER (EPS = 1.0D-12)
      SSTOL = 1.0D-6   
      MAX_FDTIME = 1.0D0
      MIN_FDTIME = 1.0D-12

      DOUBLE PRECISION LAMBDA_DBL, KAPPA_DBL, ENU, FM, P_INF, M_INF
      LAMBDA_DBL = PROPS(1)  
      KAPPA_DBL  = PROPS(2)  
      ENU        = PROPS(3)  
      FM         = PROPS(4)  
      P_INF      = PROPS(5) 
      M_INF      = PROPS(6)  

      DOUBLE PRECISION E0, PC0, M_MU0
      E0     = STATEV(1)
      PC0    = STATEV(2)
      M_MU0  = STATEV(3)

      DOUBLE PRECISION E_CUR, PC_CUR, M_MU_CUR
      DOUBLE PRECISION P,Q
      DOUBLE PRECISION BULK_MOD, SHEAR_MOD
      DOUBLE PRECISION DE1(6,6), DE2(6,6), DE(6,6)
      DOUBLE PRECISION DEP1(6,6), DEP2(6,6)
      DOUBLE PRECISION DSTRESS1(6), DSTRESS2(6), DSTRESS(6)
      DOUBLE PRECISION STRESS1(6), STRESS2(6)
      DOUBLE PRECISION DDSTRAN(6)
      DOUBLE PRECISION ESTRESS(6)
      DOUBLE PRECISION DEV, E_TRIAL
      DOUBLE PRECISION FDTIME, FTIME, FBETA, FERR
      DOUBLE PRECISION P_S, P1_MU
      DOUBLE PRECISION FGS1, FGS2, FGS  
      DOUBLE PRECISION FF1,FF2,FF

      FTIME = 0.0D0
      FDTIME = 1.0D0

 888  CONTINUE
      E_CUR = STATEV(1)
      PC_CUR = STATEV(2)
      M_MU_CUR = STATEV(3)

      CALL SINV(STRESS,P,Q,NDI,NSHR)
      IF (Q .LT. EPS) Q = EPS

      DOUBLE PRECISION XI
      XI = (M_MU_CUR - 1.0D0) / (M_INF - 1.0D0)
      IF (XI .LT. 0.0D0) XI = 0.0D0
      P_S = P_INF * XI
      P1_MU = PC_CUR    

      BULK_MOD = - (1.0D0 + E_CUR) * P / KAPPA_DBL
      IF (BULK_MOD .LT. EPS) BULK_MOD = EPS
      SHEAR_MOD = BULK_MOD * 3.0D0 * (1.0D0 - 2.0D0*ENU) / (2.0D0*(1.0D0+ENU))

      CALL GETDE(BULK_MOD,SHEAR_MOD,DE1)  

 999  CONTINUE
      DO I = 1,6
         DDSTRAN(I) = DSTRAN(I) * FDTIME
      END DO

      CALL GETDEP(P,Q,STRESS,LAMBDA_DBL,KAPPA_DBL,E_CUR,P1_MU,FM,P_S,DE1,
     1            DEP1,DDSTRAN,FGS1,FF1,FG, E0, P_INF)  

      CALL GETDSTRESS(DEP1,DDSTRAN,DSTRESS1)  
      DO I = 1,6
         STRESS1(I) = STRESS(I) + DSTRESS1(I)
      END DO

      DEV = DDSTRAN(1) + DDSTRAN(2) + DDSTRAN(3)
      E_TRIAL = EXP(DEV)*(1.0D0 + E_CUR) - 1.0D0

      CALL SINV(STRESS1,P,Q,NDI,NSHR)
      IF (Q .LT. EPS) Q = EPS
      BULK_MOD = - (1.0D0 + E_TRIAL) * P / KAPPA_DBL
      IF (BULK_MOD .LT. EPS) BULK_MOD = EPS
      SHEAR_MOD = BULK_MOD * 3.0D0 * (1.0D0 - 2.0D0*ENU) / (2.0D0*(1.0D0+ENU))
      CALL GETDE(BULK_MOD,SHEAR_MOD,DE2)

      CALL GETDEP(P,Q,STRESS1,LAMBDA_DBL,KAPPA_DBL,E_TRIAL,P1_MU,FM,P_S,DE2,
     1            DEP2,DDSTRAN,FGS2,FF2,FG, E0, P_INF) 

      CALL GETDSTRESS(DEP2,DDSTRAN,DSTRESS2)

      DO I = 1,6
         ESTRESS(I) = 0.5D0*(DSTRESS2(I) - DSTRESS1(I))   ! 局部误差估计量
         STRESS2(I) = STRESS(I) + 0.5D0*(DSTRESS1(I) + DSTRESS2(I))
      END DO

      FERR = 0.0D0
      DOUBLE PRECISION NORM_S, NORM_E
      NORM_S = 0.0D0
      NORM_E = 0.0D0
      DO I = 1,6
         NORM_S = NORM_S + STRESS2(I)*STRESS2(I)
         NORM_E = NORM_E + ESTRESS(I)*ESTRESS(I)
      END DO
      IF (NORM_S .LE. EPS) NORM_S = 1.0D0
      FERR = SQRT(NORM_E / NORM_S)
      IF (FERR .LT. 1.0D-14) FERR = 1.0D-14

      FBETA = 0.8D0 * SQRT(SSTOL / FERR)
      IF (FBETA .LT. 0.1D0) FBETA = 0.1D0
      IF (FBETA .GT. 2.0D0) FBETA = 2.0D0

      IF (FERR .GT. SSTOL) THEN
         FDTIME = FDTIME * FBETA
         IF (FDTIME .LT. MIN_FDTIME) THEN
            FDTIME = MIN_FDTIME
         END IF
         GOTO 999
      ELSE
         DO I = 1,6
            STRESS(I) = STRESS(I) + 0.5D0*(DSTRESS1(I) + DSTRESS2(I))
         END DO
         FGS = 0.5D0*(FGS1 + FGS2)
         IF (ABS( LAMBDA_DBL - KAPPA_DBL ) .GT. EPS) THEN
            PC_NEW = P1_MU * EXP((1.0D0 + E_CUR)/(LAMBDA_DBL - KAPPA_DBL) * FGS)
         ELSE
            PC_NEW = PC_CUR
         END IF
         IF (FGS .GT. 0.0D0) THEN
            M_MU_CUR = M_MU_CUR - 0.01D0 * FGS
            IF (M_MU_CUR .LT. 1.0D0) M_MU_CUR = 1.0D0
         END IF
         STATEV(1) = E_TRIAL
         STATEV(2) = PC_NEW
         STATEV(3) = M_MU_CUR
         FDTIME = FDTIME * FBETA
         IF (FDTIME .GT. MAX_FDTIME) FDTIME = MAX_FDTIME
      END IF

      FTIME = FTIME + FDTIME
      IF (FTIME .LT. 1.0D0) THEN
         IF (FDTIME .GT. (1.0D0 - FTIME)) THEN
            FDTIME = 1.0D0 - FTIME
         END IF
         GOTO 888
      END IF

      CALL SINV(STRESS,P,Q,NDI,NSHR)
      IF (Q .LT. EPS) Q = EPS
      BULK_MOD = - (1.0D0 + STATEV(1)) * P / KAPPA_DBL
      IF (BULK_MOD .LT. EPS) BULK_MOD = EPS
      SHEAR_MOD = BULK_MOD * 3.0D0 * (1.0D0 - 2.0D0*ENU) / (2.0D0*(1.0D0+ENU))
      CALL GETDE(BULK_MOD,SHEAR_MOD,DE)
      CALL GETDEP(P,Q,STRESS,LAMBDA_DBL,KAPPA_DBL,STATEV(1),P1_MU,FM,P_S,DE,
     1            DDSDDE,DSTRAN,FGS,FF,FG, E0, P_INF)  

      RETURN
      END


      SUBROUTINE GETDE(FKMOD, FGMOD, FDE)
      DOUBLE PRECISION FKMOD, FGMOD
      DOUBLE PRECISION FDE(6,6)
      INTEGER I,J
      DO I = 1,6
         DO J = 1,6
            FDE(I,J) = 0.0D0
         END DO
      END DO
      DOUBLE PRECISION LAMBDA
      LAMBDA = FKMOD - 2.0D0/3.0D0*FGMOD
      FDE(1,1) = LAMBDA + 2.0D0*FGMOD
      FDE(2,2) = FDE(1,1)
      FDE(3,3) = FDE(1,1)
      FDE(1,2) = LAMBDA
      FDE(1,3) = LAMBDA
      FDE(2,1) = LAMBDA
      FDE(2,3) = LAMBDA
      FDE(3,1) = LAMBDA
      FDE(3,2) = LAMBDA
      FDE(4,4) = FGMOD
      FDE(5,5) = FGMOD
      FDE(6,6) = FGMOD
      RETURN
      END

      SUBROUTINE GETDSTRESS(FDE, DER, DS)
      DOUBLE PRECISION FDE(6,6), DER(6), DS(6)
      INTEGER I,J
      DO I = 1,6
         DS(I) = 0.0D0
         DO J = 1,6
            DS(I) = DS(I) + FDE(I,J) * DER(J)
         END DO
      END DO
      RETURN
      END

      SUBROUTINE SINV(STRESS,P,Q,NDI,NSHR)
      DOUBLE PRECISION STRESS(*), P, Q
      INTEGER NDI, NSHR
      DOUBLE PRECISION s1,s2,s3, s4, s5, s6, dev11,dev22,dev33
      s1 = STRESS(1)
      s2 = STRESS(2)
      s3 = STRESS(3)
      s4 = STRESS(4)
      s5 = STRESS(5)
      s6 = STRESS(6)
      P = (s1 + s2 + s3) / 3.0D0
      dev11 = s1 - P
      dev22 = s2 - P
      dev33 = s3 - P
      Q = SQRT(1.5D0*(dev11*dev11 + dev22*dev22 + dev33*dev33
     1    + 2.0D0*(s4*s4 + s5*s5 + s6*s6))))
      RETURN
      END

      SUBROUTINE GETDEP(FP, FQ, FSTRESS, FLAMMA, FKAPPA, FE, FP1_MU,
     1   FM, PS, FDE, DEP, DER, FGS, FF, FG, FE0, FPX)
      DOUBLE PRECISION FP, FQ, FSTRESS(6), FLAMMA, FKAPPA, FE, FP1_MU
      DOUBLE PRECISION FM, PS, FDE(6,6), DEP(6,6), DER(6)
      DOUBLE PRECISION FGS, FF, FG, FE0, FPX
      INTEGER I,J
      DOUBLE PRECISION DFDP_SCALAR, DFDQ_SCALAR, NORM_DF, H_PLAST
      DOUBLE PRECISION A(6), B(6)

      IF (ABS(FP) .LT. 1.0D-16) FP = SIGN(1.0D-16, FP)
      IF (FQ .LT. 1.0D-16) FQ = 1.0D-16

      DOUBLE PRECISION coef, denom1, denom2, term1, term2
      coef = (FLAMMA - FKAPPA) / (1.0D0 + FE0)

      denom1 = FM*FM*FP*FP + FQ*FQ
      IF (ABS(denom1) .LT. 1.0D-20) denom1 = SIGN(1.0D-20, denom1)
      term1 = (FM*FM*FP*FP - FQ*FQ) / denom1

      denom2 = FP*FPX + PS*FPX - FP*PS
      IF (ABS(denom2) .LT. 1.0D-20) denom2 = SIGN(1.0D-20, denom2)
      term2 = (PS * FPX) / denom2

      DFDP_SCALAR = coef * ( 1.0D0 / FP ) * ( term1 + term2 )  

      DFDQ_SCALAR = coef * ( 2.0D0 * FQ ) / denom1        

      DO I = 1,6
         A(I) = 0.0D0
         B(I) = 0.0D0
      END DO
      A(1) = 1.0D0/3.0D0
      A(2) = 1.0D0/3.0D0
      A(3) = 1.0D0/3.0D0

      B(1) = (2.0D0*FSTRESS(1) - FSTRESS(2) - FSTRESS(3)) / (2.0D0*FQ)
      B(2) = (2.0D0*FSTRESS(2) - FSTRESS(1) - FSTRESS(3)) / (2.0D0*FQ)
      B(3) = (2.0D0*FSTRESS(3) - FSTRESS(1) - FSTRESS(2)) / (2.0D0*FQ)
      B(4) = FSTRESS(4) / FQ
      B(5) = FSTRESS(5) / FQ
      B(6) = FSTRESS(6) / FQ

      DOUBLE PRECISION DFVEC(6)
      DO I = 1,6
         DFVEC(I) = DFDP_SCALAR * A(I) + DFDQ_SCALAR * B(I)
      END DO

      H_PLAST = FM*FM*FP / (1.0D0 + ABS(FE)) 

      DOUBLE PRECISION denom
      DOUBLE PRECISION temp(6)
      DO I = 1,6
         temp(I) = 0.0D0
      END DO
      DO I = 1,6
         DO J = 1,6
            temp(I) = temp(I) + FDE(I,J) * DFVEC(J)
         END DO
      END DO
      denom = 0.0D0
      DO I = 1,6
         denom = denom + DFVEC(I) * temp(I)
      END DO
      denom = denom + H_PLAST
      IF (ABS(denom) .LT. 1.0D-20) denom = SIGN(1.0D-20, denom)

      DO I = 1,6
         DO J = 1,6
            DEP(I,J) = FDE(I,J) - temp(I) * DFVEC(J) / denom
         END DO
      END DO

      FGS = 0.0D0
      DO I = 1,6
         FGS = FGS + ABS(DFVEC(I))*ABS(DER(I))
      END DO
      FF = 0.0D0
      FG = 0.0D0

      RETURN
      END
