# Supplementary material for: Evolutional law and elastoplastic constitutive model of structural loess considering moisture contents
Source: PLoS One. 2026 Jan 22;21(1):e0340778. doi: 10.1371/journal.pone.0340778 (PMC12826502; doi:10.1371/journal.pone.0340778)
Supplement: S1 File — (ZIP) [file pone.0340778.s001.zip › Supporting Information files/A-Minimal data set.xlsx]

## Sheet: Sheet1
	Fig.2 One-dimensional compression curves of loess(a) undisturbed loess													Fig.2 One-dimensional compression curves of loess(b) disturbed loess
	0.14		0.17		0.2		0.23		0.26		0.352			0.14		0.17		0.2		0.23		0.26		0.352
	lgp/kpa	e	lgp/kpa	e	lgp/kpa	e	lgp/kpa	e	lgp/kpa	e	lgp/kpa	e		lgp/kpa	e	lgp/kpa	e	lgp/kpa	e	lgp/kpa	e	lgp/kpa	e	lgp/kpa	e
	1.1	1.11	1.1	1.1	1.1	1.11	1.1	1.1	1.1	1.1	1.1	1.1		1.1	0.85	1.1	0.84	1.1	0.84	1.1	0.84	1.1	0.84	1.1	0.84
	1.4	1.11	1.4	1.1	1.4	1.1	1.4	1.09	1.4	1.08	1.4	1.07		1.4	0.84	1.4	0.84	1.4	0.83	1.4	0.83	1.4	0.82	1.4	0.82
	1.7	1.1	1.7	1.1	1.7	1.1	1.7	1.08	1.7	1.05	1.7	1.04		1.7	0.83	1.7	0.82	1.7	0.81	1.7	0.81	1.7	0.8	1.7	0.79
	2	1.1	2	1.09	2	1.08	2	1.06	2	1.03	2	0.99		2	0.81	2	0.8	2	0.8	2	0.79	2	0.77	2	0.76
	2.3	1.09	2.3	1.08	2.3	1.07	2.3	1.01	2.3	0.99	2.3	0.93		2.3	0.79	2.3	0.78	2.3	0.77	2.3	0.76	2.3	0.74	2.3	0.72
	2.6	1.07	2.6	1.06	2.6	1.03	2.6	0.99	2.6	0.95	2.6	0.87		2.6	0.77	2.6	0.75	2.6	0.74	2.6	0.72	2.6	0.7	2.6	0.68
	2.9	1.05	2.9	1.02	2.9	0.98	2.9	0.95	2.9	0.9	2.9	0.8		2.9	0.75	2.9	0.73	2.9	0.7	2.9	0.68	2.9	0.66	2.9	0.64
	3.2	1	3.2	0.95	3.2	0.91	3.2	0.87	3.2	0.82	3.2	0.73		3.2	0.71	3.2	0.69	3.2	0.66	3.2	0.64	3.2	0.62	3.2	0.6
	3.51	0.9	3.51	0.88	3.51	0.85	3.51	0.8	3.51	0.72	3.51	0.65		3.51	0.68	3.51	0.65	3.51	0.63	3.51	0.61	3.51	0.58	3.51	0.55
	Fig. 4 Deviatoric stress-strain curve of undisturbed loess（a）σ3=50kPa													Fig. 4 Deviatoric stress-strain curve of undisturbed loess（b）σ3=100kPa													Fig. 4 Deviatoric stress-strain curve of undisturbed loess（c）σ3=150kPa													Fig. 4 Deviatoric stress-strain curve of undisturbed loess（d）σ3=200kPa
	0.14		0.17		0.2		0.23		0.26		0.352			0.14		0.17		0.2		0.23		0.26		0.352			0.14		0.17		0.2		0.23		0.26		0.352			0.14		0.17		0.2		0.23		0.26
	εs/%	q/kpa	εs/%	q/kpa	εs/%	q/kpa	εs/%	q/kpa	εs/%	q/kpa	εs/%	q/kpa		εs/%	q/kpa	εs/%	q/kpa	εs/%	q/kpa	εs/%	q/kpa	εs/%	q/kpa	εs/%	q/kpa		εs/%	q/kpa	εs/%	q/kpa	εs/%	q/kpa	εs/%	q/kpa	εs/%	q/kpa	εs/%	q/kpa		εs/%	q/kpa	εs/%	q/kpa	εs/%	q/kpa	εs/%	q/kpa	εs/%	q/kpa
	0	0	0	0	0	0	0	0	0	0	0	0		0	0	0	0	0	0	0	0	0	0	0	0		0	0	0	0	0	0	0	0	0	0	0	0		0	0	0	0	0	0	0	0	0	0
	0.5	45.05	0.5	36	0.5	47.83	0.5	32	0.5	17.93	0.5	20.83		0.5	44.06	0.5	42	0.5	55	0.5	39.6	0.5	35	0.5	20.65		0.5	49.8	0.5	50	0.5	56.74	0.5	33.75	0.5	28.13	0.5	16		0.5	42.32	0.5	38	0.5	66.95	0.5	44.6	0.5	35
	1	119	1	99	1	67.39	1	50	1	31.61	1	33.33		1	108.8	1	105.33	1	95	1	61.6	1	60	1	34.91		1	105.58	1	112.5	1	92.2	1	63.75	1	50	1	30		1	98	1	85.5	1	113.3	1	75.4	1	65
	1.5	192.5	1.5	153	1.5	85.63	1.5	65	1.5	41.68	1.5	41.67		1.5	227.2	1.5	178.5	1.5	120	1.5	82.5	1.5	80	1.5	46.49		1.5	208	1.5	187.5	1.5	117.02	1.5	90	1.5	65	1.5	42		1.5	201.6	1.5	155.8	1.5	149.35	1.5	100.42	1.5	90
	2	245	2	198	2	99.01	2	72	2	50.01	2	50		2	352	2	231	2	145	2	99	2	96	2	57.41		2	294.4	2	250	2	140.43	2	112.5	2	80	2	55		2	308	2	209	2	180.25	2	124	2	110
	2.5	280	2.5	219.6	2.5	110.05	2.5	77	2.5	54.23	2.5	54.17		2.5	400	2.5	283.5	2.5	169	2.5	113.3	2.5	105	2.5	66.43		2.5	384	2.5	300	2.5	163.12	2.5	136.5	2.5	90	2.5	65		2.5	378	2.5	254.6	2.5	206	2.5	143.49	2.5	125
	3	287	3	217.8	3	119.75	3	80	3	57.82	3	57.5		3	409.6	3	321.3	3	185	3	124.3	3	110	3	74.23		3	435.2	3	332.5	3	184.4	3	157.5	3	100	3	72		3	448	3	290.7	3	226.6	3	160.33	3	140
	3.5	283.5	3.5	216	3.5	123.43	3.5	85	3.5	60.81	3.5	58.98		3.5	412.8	3.5	340.2	3.5	195	3.5	132	3.5	115	3.5	82.58		3.5	448	3.5	342.5	3.5	202.13	3.5	180	3.5	110	3.5	80		3.5	490	3.5	326.8	3.5	247.2	3.5	178.38	3.5	150
	4	280	4	214.2	4	130.78	4	89	4	63.17	4	58.98		4	409.6	4	346.5	4	203	4	137.5	4	120	4	88.37		4	457.26	4	347.5	4	219.86	4	195	4	115	4	85		4	504	4	351.5	4	265.74	4	190.89	4	165
	4.5	273	4.5	212.4	4.5	130.78	4.5	92	4.5	66.77	4.5	62.44		4.5	406.4	4.5	344.4	4.5	206	4.5	140.8	4.5	125	4.5	95.5		4.5	457.26	4.5	355	4.5	230.5	4.5	202.5	4.5	123	4.5	88		4.5	506.8	4.5	366.7	4.5	278.1	4.5	206.29	4.5	180
	5	259	5	210.6	5	135.64	5	96	5	69.14	5	65.91		5	403.2	5	342.3	5	208	5	146.3	5	126	5	100.74		5	455.83	5	362.5	5	244.68	5	210	5	130	5	95		5	504	5	380	5	286.34	5	217.6	5	187
	5.5	248.5	5.5	208.8	5.5	136.96	5.5	99	5.5	72.12	5.5	67.28		5.5	400	5.5	340.2	5.5	211	5.5	154	5.5	128	5.5	104.53		5.5	451.52	5.5	365	5.5	255.32	5.5	217.5	5.5	138	5.5	100		5.5	501.2	5.5	389.5	5.5	293.55	5.5	225.78	5.5	192
	6	245	6	198	6	139.31	6	101	6	74.48	6	69.37		6	396.8	6	338.1	6	213	6	157.3	6	130	6	109.09		6	448.85	6	367.5	6	264.54	6	221.25	6	145	6	104		6	498.4	6	395.2	6	298.7	6	235.64	6	200
	6.5	240.63	6.5	196.31	6.5	140.49	6.5	101.5	6.5	78.08	6.5	72.11		6.5	387.2	6.5	336	6.5	215	6.5	160.6	6.5	132	6.5	112.99		6.5	448.85	6.5	368.13	6.5	273.05	6.5	225.75	6.5	151	6.5	110		6.5	495.6	6.5	399	6.5	302.82	6.5	244.06	6.5	205
	7	237.49	7	192.21	7	140.49	7	104.58	7	80.45	7	73.48		7	384	7	333.9	7	217	7	162.8	7	134	7	117.45		7	441.68	7	368.75	7	276.6	7	228.75	7	159	7	115		7	492.8	7	402.8	7	306.94	7	253.69	7	210
	7.5	235.92	7.5	191.22	7.5	145.49	7.5	106.85	7.5	82.19	7.5	74.21		7.5	383.03	7.5	331.8	7.5	219	7.5	165	7.5	136	7.5	118.78		7.5	435.2	7.5	369.38	7.5	280.14	7.5	231	7.5	162	7.5	120		7.5	490	7.5	406.6	7.5	311.06	7.5	256.57	7.5	215
	8	239.06	8	189.24	8	147.85	8	109.26	8	84.04	8	76.3		8	380.16	8	329.7	8	222	8	168.3	8	137	8	123.91		8	432	8	370	8	285.11	8	232.5	8	165	8	125		8	487.2	8	410.4	8	315.18	8	267.64	8	218
	8.5	237.49	8.5	186.27	8.5	149.17	8.5	113.13	8.5	87.03	8.5	76.3		8.5	375.85	8.5	327.6	8.5	225	8.5	171.6	8.5	138	8.5	126.47		8.5	428.8	8.5	370.63	8.5	289.36	8.5	234	8.5	170	8.5	132		8.5	484.4	8.5	412.3	8.5	319.3	8.5	273.18	8.5	220
	9	237.49	9	186.27	9	151.52	9	115.41	9	88.77	9	81.13		9	372.98	9	325.5	9	228	9	173.8	9	139	9	127.81		9	425.6	9	371.25	9	292.91	9	235.5	9	175	9	136		9	481.6	9	414.2	9	324.45	9	276.06	9	222
	9.5	235.92	9.5	186.27	9.5	154.02	9.5	115.41	9.5	88.77	9.5	81.13		9.5	372.98	9.5	323.4	9.5	230	9.5	176	9.5	140	9.5	129.7		9.5	422.4	9.5	371.88	9.5	296.45	9.5	237	9.5	180	9.5	142		9.5	478.8	9.5	416.1	9.5	328.57	9.5	280.15	9.5	226
	10	235.92	10	185.4	10	155.2	10	118.48	10	91.14	10	81.13		10	372.98	10	321.3	10	232	10	178.2	10	141	10	131.04		10	419.2	10	372.5	10	300	10	238.5	10	185	10	147		10	473.2	10	418	10	330.65	10	283.04	10	229
	10.5	234.35	10.5	185.4	10.5	156.38	10.5	119.28	10.5	91.76	10.5	83.14		10.5	372.98	10.5	319.2	10.5	234	10.5	180.4	10.5	142	10.5	131.71		10.5	416	10.5	373.13	10.5	301.42	10.5	240	10.5	190	10.5	150		10.5	470.4	10.5	419.9	10.5	334.82	10.5	284.48	10.5	233
	11	234.35	11	185.4	11	156.38	11	119.28	11	91.76	11	83.14		11	372.98	11	317.1	11	236	11	182.6	11	142.11	11	134.27		11	412.8	11	373.75	11	304.96	11	241.5	11	194.38	11	155		11	463.98	11	421.8	11	341.82	11	290.02	11	235.17
	11.5	231.21	11.5	183.6	11.5	157.7	11.5	123.16	11.5	94.74	11.5	83.14		11.5	371.54	11.5	315	11.5	238	11.5	184.8	11.5	144.52	11.5	133.6		11.5	409.6	11.5	374.38	11.5	306.38	11.5	243	11.5	200	11.5	160		11.5	453.93	11.5	423.7	11.5	344.48	11.5	288.57	11.5	237.66
	12	228.07	12	183.6	12	157.7	12	123.96	12	95.35	12	85.24		12	371.2	12	312.9	12	240	12	185.9	12	143.75	12	134.27		12	406.4	12	375	12	308.51	12	244.5	12	202	12	165		12	450.17	12	425.6	12	348.65	12	290.02	12	240.31
	12.5	229.64	12.5	181.8	12.5	158.88	12.5	123.96	12.5	95.35	12.5	85.24		12.5	368	12.5	310.8	12.5	242	12.5	187	12.5	144.52	12.5	135.49		12.5	403.2	12.5	375.63	12.5	309.22	12.5	246	12.5	204	12.5	170		12.5	443.89	12.5	427.5	12.5	351.48	12.5	292.66	12.5	241.93
	13	229.64	13	180	13	160.05	13	124.63	13	95.87	13	85.97		13	368	13	308.7	13	246	13	189.2	13	147.03	13	136.16		13	400	13	376.25	13	309.93	13	247.5	13	206.25	13	175		13	437.78	13	429.4	13	359.81	13	294.11	13	245.31
	13.5	226.5	13.5	178.2	13.5	160.05	13.5	126.23	13.5	97.1	13.5	85.97		13.5	364.8	13.5	306.6	13.5	248	13.5	193.6	13.5	147.91	13.5	137.5		13.5	396.8	13.5	376.88	13.5	310.64	13.5	249	13.5	207.5	13.5	180		13.5	432.76	13.5	431.3	13.5	363.98	13.5	297	13.5	247.96
	14	224.93	14	176.4	14	157.7	14	125.43	14	96.49	14	85.97		14	364.8	14	304.5	14	250	14	195.8	14	148.68	14	139.39		14	393.6	14	377.5	14	311.35	14	250.5	14	208.75	14	185		14	428.99	14	433.2	14	365.31	14	301.09	14	247.96
	14.5	223.36	14.5	174.6	14.5	157.7	14.5	125.43	14.5	96.49	14.5	86.61		14.5	364.8	14.5	302.4	14.5	252	14.5	198	14.5	148.68	14.5	138.17		14.5	390.4	14.5	378.13	14.5	312.06	14.5	252	14.5	210	14.5	190		14.5	423.97	14.5	435.1	14.5	369.48	14.5	298.44	14.5	248.69
	15	220.22	15	172.8	15	158.18	15	125.4	15	96.46	15	86.61		15	364.8	15	300.3	15	256	15	200.2	15	149	15	140.06		15	387.2	15	378.75	15	312.77	15	253.5	15	211.25	15	194.38		15	420	15	437	15	371.83	15	302.53	15	251.34
	Fig. 5 Deviatoric stress-strain curve of disturbed loess（a）σ3=50kPa													Fig. 5 Deviatoric stress-strain curve of disturbed loess（b）σ3=100kPa													Fig. 5 Deviatoric stress-strain curve of disturbed loess（c）σ3=150kPa													Fig. 5 Deviatoric stress-strain curve of disturbed loess（d）σ3=200kPa
	0.14		0.17		0.2		0.23		0.26		0.352			0.14		0.17		0.2		0.23		0.26		0.352			0.14		0.17		0.2		0.23		0.26		0.352			0.14		0.17		0.2		0.23		0.26
	εs/%	q/kpa	εs/%	q/kpa	εs/%	q/kpa	εs/%	q/kpa	εs/%	q/kpa	εs/%	q/kpa		εs/%	q/kpa	εs/%	q/kpa	εs/%	q/kpa	εs/%	q/kpa	εs/%	q/kpa	εs/%	q/kpa		εs/%	q/kpa	εs/%	q/kpa	εs/%	q/kpa	εs/%	q/kpa	εs/%	q/kpa	εs/%	q/kpa		εs/%	q/kpa	εs/%	q/kpa	εs/%	q/kpa	εs/%	q/kpa	εs/%	q/kpa
	0	0	0	0	0	0	0	0	0	0	0	0		0	0	0	0	0	0	0	0	0	0	0	0		0	0	0	0	0	0	0	0	0	0	0	0		0	0	0	0	0	0	0	0	0	0
	0.5	25	0.5	15	0.5	21.41	0.5	16.39	0.5	7.27	0.5	9		0.5	15.52	0.5	15.62	0.5	30.89	0.5	25.45	0.5	29.01	0.5	14		0.5	22.78	0.5	27.83	0.5	40	0.5	31.62	0.5	27.5	0.5	14.42		0.5	23.22	0.5	21.63	0.5	70	0.5	40	0.5	19.65
	1	49.14	1	49.25	1	30.48	1	28.69	1	13.64	1	13		1	55.38	1	52.35	1	54.55	1	45.45	1	40.98	1	25		1	58.79	1	85.71	1	80	1	63.24	1	54.99	1	26.98		1	83.11	1	73.95	1	135	1	90	1	44.62
	1.5	83.5	1.5	70.17	1.5	44.76	1.5	38.52	1.5	20	1.5	17		1.5	147.02	1.5	113.04	1.5	77.27	1.5	63.64	1.5	55	1.5	35		1.5	158.21	1.5	176.29	1.5	120	1.5	94.86	1.5	82.49	1.5	39.11		1.5	226.54	1.5	170.18	1.5	150	1.5	125	1.5	62.3
	2	116.67	2	92.7	2	57.14	2	45.9	2	27.27	2	21		2	230.13	2	134.78	2	95.45	2	81.82	2	68	2	40		2	221.91	2	214	2	152	2	120.16	2	104.49	2	51.61		2	290	2	222.69	2	169.23	2	142	2	65.3
	2.5	133.33	2.5	102.37	2.5	66.67	2.5	53.28	2.5	31.82	2.5	24		2.5	240.14	2.5	152.17	2.5	109.09	2.5	98.18	2.5	79	2.5	48		2.5	242.09	2.5	217	2.5	172	2.5	135.97	2.5	118.23	2.5	58.6		2.5	310	2.5	270.8	2.5	184.62	2.5	145.94	2.5	74.43
	3	150	3	103	3	74.29	3	59.84	3	35	3	27		3	243	3	165.22	3	120	3	109.09	3	90	3	55		3	257.22	3	225	3	180	3	142.29	3	123.73	3	71.66		3	320	3	311.56	3	196.15	3	155.06	3	92.6
	3.5	158.33	3.5	104.17	3.5	79.05	3.5	65.57	3.5	39	3.5	31		3.5	245.22	3.5	173.04	3.5	129.09	3.5	118.18	3.5	96.99	3.5	63		3.5	267.3	3.5	235	3.5	188	3.5	148.62	3.5	129.23	3.5	84.65		3.5	324.07	3.5	365.62	3.5	203.85	3.5	161.14	3.5	100
	4	166.67	4	110.83	4	83.81	4	72.13	4	44	4	34		4	255.65	4	178.26	4	136.36	4	122.73	4	102.46	4	68		4	277.39	4	245	4	196	4	154.94	4	134.73	4	97.71		4	333.33	4	398.98	4	211.54	4	167.22	4	110
	4.5	170.83	4.5	116.67	4.5	90.48	4.5	77.87	4.5	49	4.5	37		4.5	259.13	4.5	184.35	4.5	143.64	4.5	127.27	4.5	107.92	4.5	75		4.5	287.48	4.5	252	4.5	201.6	4.5	159.37	4.5	138.58	4.5	109.28		4.5	342.59	4.5	410.03	4.5	219.23	4.5	173.3	4.5	121
	5	173.33	5	125	5	96.19	5	82.79	5	52	5	40		5	262.61	5	189.57	5	148.18	5	131.82	5	111.34	5	80		5	291.3	5	256	5	204.8	5	161.9	5	140.78	5	119.06		5	350	5	417.05	5	224.62	5	177.56	5	130
	5.5	176.67	5.5	131.67	5.5	100	5.5	86.07	5.5	57	5.5	43		5.5	264.35	5.5	195.65	5.5	154.55	5.5	136.36	5.5	116.12	5.5	88		5.5	295.65	5.5	259	5.5	207.2	5.5	163.79	5.5	142.43	5.5	126.98		5.5	356.48	5.5	412.94	5.5	230.77	5.5	182.43	5.5	140
	6	180	6	135	6	104.76	6	90.16	6	63	6	46		6	266.09	6	200	6	159.09	6	140.91	6	119.54	6	95		6	300	6	264.54	6	211.63	6	167.3	6	145.48	6	135.83		6	361.11	6	408.15	6	233.85	6	184.86	6	150
	6.5	181.67	6.5	141.67	6.5	109.52	6.5	94.26	6.5	68	6.5	50		6.5	269.56	6.5	204.35	6.5	163.64	6.5	142.73	6.5	122.95	6.5	100		6.5	304.35	6.5	273.05	6.5	218.44	6.5	172.68	6.5	150.16	6.5	141.89		6.5	363.89	6.5	402.33	6.5	236.92	6.5	187.29	6.5	155
	7	185	7	145.83	7	112.38	7	96.72	7	70	7	52		7	271.3	7	208.7	7	166.36	7	144.55	7	125	7	104.21		7	308.7	7	276.6	7	221.28	7	174.92	7	152.11	7	144.68		7	367.59	7	404.13	7	240	7	189.72	7	160
	7.5	188.33	7.5	148.33	7.5	115.24	7.5	99.18	7.5	72	7.5	54		7.5	273.04	7.5	213.04	7.5	170.91	7.5	145.45	7.5	128.42	7.5	107.42		7.5	311.3	7.5	280.14	7.5	224.11	7.5	177.16	7.5	154.06	7.5	149.32		7.5	372.22	7.5	405.96	7.5	243.08	7.5	192.16	7.5	165
	8	190	8	152.5	8	116.19	8	100	8	74	8	56		8	276.52	8	217.39	8	173.64	8	146.36	8	130.46	8	110.21		8	313.91	8	285.11	8	228.08	8	180.3	8	156.79	8	150.68		8	374.07	8	407.81	8	246.15	8	194.59	8	172.67
	8.5	191.67	8.5	154.17	8.5	119.05	8.5	102.46	8.5	76	8.5	58		8.5	280	8.5	221.74	8.5	177.27	8.5	147.27	8.5	133.2	8.5	113.98		8.5	315.65	8.5	289.36	8.5	231.49	8.5	183	8.5	159.13	8.5	156.74		8.5	375.93	8.5	404.48	8.5	248.46	8.5	196.41	8.5	174.29
	9	191.67	9	155.83	9	122.86	9	105.71	9	78	9	60		9	281.74	9	226.09	9	180.91	9	148.18	9	135.93	9	113.98		9	320	9	292.91	9	234.33	9	185.24	9	161.08	9	162.31		9	378.7	9	402.85	9	253.08	9	200.06	9	177.52
	9.5	191.67	9.5	157.5	9.5	124.76	9.5	106.84	9.5	80	9.5	62		9.5	285.22	9.5	229.57	9.5	183.64	9.5	150.52	9.5	137.98	9.5	116.27		9.5	321.74	9.5	296.45	9.5	237.16	9.5	187.48	9.5	163.03	9.5	166.03		9.5	381.48	9.5	401.21	9.5	256.15	9.5	202.49	9.5	179.68
	10	193.33	10	160	10	126.67	10	108.54	10	81	10	64		10	287.83	10	233.04	10	185.45	10	152.01	10	139.34	10	118.13		10	323.48	10	300	10	240	10	189.72	10	164.98	10	167.45		10	383.33	10	409.19	10	261.54	10	206.75	10	183.46
	10.5	195	10.5	161.67	10.5	127.62	10.5	109.67	10.5	82	10.5	66		10.5	289.56	10.5	236.52	10.5	187.27	10.5	153.5	10.5	140.71	10.5	119.55		10.5	325.22	10.5	301.42	10.5	241.13	10.5	190.62	10.5	165.76	10.5	169.31		10.5	385.19	10.5	408.76	10.5	265.38	10.5	209.79	10.5	186.16
	11	196.67	11	165	11	130.48	11	111.93	11	84	11	68		11	290.44	11	238.26	11	189.09	11	154.99	11	142.08	11	119.55		11	326.96	11	304.96	11	243.97	11	192.86	11	167.71	11	171.66		11	387.96	11	399.84	11	268.46	11	212.22	11	188.31
	11.5	198.33	11.5	168.33	11.5	133.33	11.5	114.19	11.5	86	11.5	70		11.5	289.04	11.5	240.87	11.5	190.91	11.5	156.48	11.5	143.44	11.5	122.77		11.5	328.7	11.5	308	11.5	246.4	11.5	194.78	11.5	169.38	11.5	173.95		11.5	390.74	11.5	404.64	11.5	273.08	11.5	215.87	11.5	191.55
	12	200	12	170	12	133.99	12	115.32	12	88	12	72		12	291.13	12	242.61	12	192.73	12	157.97	12	144.81	12	123.7		12	330.43	12	312	12	249.6	12	197.31	12	171.58	12	174.88		12	394.44	12	403	12	276.92	12	218.91	12	194.25
	12.5	200.83	12.5	171.67	12.5	135.3	12.5	116.45	12.5	89	12.5	74		12.5	293.22	12.5	244.35	12.5	194.55	12.5	159.46	12.5	146.17	12.5	123.7		12.5	329.74	12.5	316	12.5	252.8	12.5	199.84	12.5	173.78	12.5	177.66		12.5	398.15	12.5	402	12.5	280.77	12.5	221.95	12.5	196.95
	13	201.67	13	173.33	13	136.62	13	117.58	13	90	13	76		13	295.31	13	246.09	13	196.36	13	160.95	13	147.54	13	125.12		13	333.91	13	320	13	256	13	202.37	13	175.98	13	178.59		13	400	13	400	13	283.08	13	223.78	13	198.57
	13.5	201.25	13.5	175	13.5	137.93	13.5	118.71	13.5	90.91	13.5	78		13.5	294.26	13.5	245.22	13.5	198.18	13.5	162.44	13.5	148.91	13.5	126.05		13.5	337.04	13.5	323	13.5	258.4	13.5	204.27	13.5	177.63	13.5	180.94		13.5	403.7	13.5	395	13.5	287.69	13.5	227.42	13.5	201.8
	14	201.25	14	175	14	138.1	14	118.71	14	90.91	14	80		14	296.35	14	246.96	14	198.6	14	162.79	14	149.22	14	128.4		14	339.13	14	325	14	260	14	205.53	14	178.72	14	180.01		14	405.56	14	390	14	290.38	14	229.55	14	203.69
	14.5	201.67	14.5	173.33	14.5	139.05	14.5	118.85	14.5	90.91	14.5	82		14.5	297.39	14.5	247.83	14.5	200	14.5	163.93	14.5	150.27	14.5	128.4		14.5	340.17	14.5	326	14.5	260.8	14.5	206.17	14.5	179.27	14.5	182.3		14.5	407.41	14.5	388	14.5	290.87	14.5	229.93	14.5	204.03
	15	201.67	15	171.67	15	140	15	119.67	15	90.91	15	84		15	298.43	15	248.69	15	201.82	15	165.42	15	151.64	15	128.4		15	342.26	15	328	15	262.4	15	207.43	15	180.37	15	185.15		15	412.44	15	384	15	295.38	15	233.51	15	207.2
	Fig. 7 Evolution law of structural parameters for stress ratio（a）σ3=50kPa													Fig. 7 Evolution law of structural parameters for stress ratio（b）σ3=100kPa													Fig. 7 Evolution law of structural parameters for stress ratio（c）σ3=150kPa													Fig. 7 Evolution law of structural parameters for stress ratio（d）σ3=200kPa
	0.14		0.17		0.2		0.23		0.26		0.352			0.14		0.17		0.2		0.23		0.26		0.352			0.14		0.17		0.2		0.23		0.26		0.352			0.14		0.17		0.2		0.23		0.26
	εs/%	mu	εs/%	mu	εs/%	mu	εs/%	mu	εs/%	mu	εs/%	mu		εs/%	mu	εs/%	mu	εs/%	mu	εs/%	mu	εs/%	mu	εs/%	mu		εs/%	mu	εs/%	mu	εs/%	mu	εs/%	mu	εs/%	mu	εs/%	mu		εs/%	mu	εs/%	mu	εs/%	mu	εs/%	mu	εs/%	mu
	0.5	8.16	0.5	6.96	0.5	5.9	0.5	3.93	0.5	3.09	0.5	1.5		0.5	7	0.5	6.4	0.5	5.4	0.5	3.65	0.5	2.6	0.5	1.4		0.5	6	0.5	5	0.5	4.47	0.5	2.4	0.5	1.75	0.5	1.11		0.5	4	0.5	3.5	0.5	3	0.5	2.63	0.5	1.7
	1	6.2	1	5	1	4.45	1	3.04	1	2.84	1	1.2		1	5	1	5	1	4.14	1	2.43	1	2.54	1	1.2		1	5	1	4	1	3.2	1	2	1	1.64	1	1.11		1	3.2	1	2.8	1	2.5	1	2	1	1.3
	1.5	5.3	1.5	4.8	1.5	3.45	1.5	2.68	1.5	2.41	1.5	1		1.5	4.8	1.5	4.32	1.5	3.39	1.5	2.26	1.5	2.43	1.5	1		1.5	4.5	1.5	3.6	1.5	2.9	1.5	1.87	1.5	1.54	1.5	1.07		1.5	3	1.5	2.5	1.5	2.4	1.5	1.8	1.5	1.19
	2	4.88	2	4.7	2	3.18	2	2.49	2	2.25	2	1		2	4.7	2	4.27	2	3.08	2	2.01	2	2.23	2	1		2	4.35	2	3.5	2	2.8	2	1.74	2	1.45	2	1.06		2	2.95	2	2.36	2	2.32	2	1.7	2	1.18
	2.5	4.76	2.5	4.6	2.5	3.08	2.5	2.32	2.5	2.13	2.5	1		2.5	4.6	2.5	4.39	2.5	3.05	2.5	1.91	2.5	2.02	2.5	1		2.5	4.1	2.5	3.4	2.5	2.7	2.5	1.73	2.5	1.44	2.5	1.1		2.5	2.9	2.5	2.3	2.5	2.24	2.5	1.6	2.5	1.17
	3	4.36	3	4.55	3	3.01	3	2.14	3	1.89	3	1		3	4.43	3	4.4	3	2.97	3	1.88	3	1.82	3	1		3	4	3	3.3	3	2.6	3	1.72	3	1.44	3	1		3	2.85	3	2.28	3	2.2	3	1.59	3	1.16
	3.5	3.96	3.5	4.04	3.5	2.8	3.5	2.04	3.5	1.73	3.5	1		3.5	4.19	3.5	4.33	3.5	2.9	3.5	1.86	3.5	1.76	3.5	1		3.5	3.9	3.5	3.2	3.5	2.5	3.5	1.71	3.5	1.44	3.5	1		3.5	2.8	3.5	2.26	3.5	2.18	3.5	1.58	3.5	1.15
	4	3.62	4	3.65	4	2.72	4	1.92	4	1.56	4	1		4	3.92	4	4.17	4	2.82	4	1.84	4	1.74	4	1		4	3.8	4	3.15	4	2.4	4	1.7	4	1.44	4	1		4	2.77	4	2.24	4	2.17	4	1.57	4	1.14
	4.5	3.33	4.5	3.35	4.5	2.46	4.5	1.8	4.5	1.48	4.5	1		4.5	3.69	4.5	3.88	4.5	2.64	4.5	1.77	4.5	1.69	4.5	1		4.5	3.7	4.5	3.12	4.5	2.38	4.5	1.69	4.5	1.44	4.5	1		4.5	2.8	4.5	2.22	4.5	2.16	4.5	1.56	4.5	1.13
	5	3.04	5	3.05	5	2.34	5	1.74	5	1.43	5	1		5	3.52	5	3.67	5	2.54	5	1.76	5	1.62	5	1		5	3.6	5	3.1	5	2.37	5	1.68	5	1.44	5	1		5	2.76	5	2.2	5	2.15	5	1.55	5	1.12
	5.5	2.79	5.5	2.81	5.5	2.21	5.5	1.68	5.5	1.37	5.5	1		5.5	3.34	5.5	3.43	5.5	2.41	5.5	1.77	5.5	1.54	5.5	1		5.5	3.48	5.5	3.02	5.5	2.29	5.5	1.67	5.5	1.44	5.5	1		5.5	2.68	5.5	2.19	5.5	2.14	5.5	1.54	5.5	1.11
	6	2.63	6	2.55	6	2.1	6	1.61	6	1.31	6	1		6	3.18	6	3.24	6	2.3	6	1.71	6	1.48	6	1		6	3.32	6	2.91	6	2.28	6	1.66	6	1.44	6	1		6	2.6	6	2.16	6	2.13	6	1.53	6	1.1
	6.5	2.48	6.5	2.37	6.5	1.99	6.5	1.51	6.5	1.31	6.5	1		6.5	3.01	6.5	3.09	6.5	2.22	6.5	1.69	6.5	1.44	6.5	1		6.5	3.15	6.5	2.73	6.5	2.22	6.5	1.65	6.5	1.44	6.5	1		6.5	2.51	6.5	2.13	6.5	2.13	6.5	1.52	6.5	1.1
	7	2.35	7	2.21	7	1.89	7	1.49	7	1.29	7	1		7	2.9	7	2.96	7	2.16	7	1.66	7	1.42	7	1		7	2.96	7	2.62	7	2.16	7	1.64	7	1.44	7	1		7	2.46	7	2.09	7	2.09	7	1.51	7	1.1
	7.5	2.24	7.5	2.11	7.5	1.87	7.5	1.45	7.5	1.26	7.5	1		7.5	2.79	7.5	2.81	7.5	2.07	7.5	1.63	7.5	1.37	7.5	1		7.5	2.81	7.5	2.52	7.5	2.1	7.5	1.63	7.5	1.44	7.5	1		7.5	2.36	7.5	2.02	7.5	2.02	7.5	1.5	7.5	1.1
	8	2.21	8	2.02	8	1.85	8	1.45	8	1.25	8	1		8	2.71	8	2.71	8	2.05	8	1.64	8	1.35	8	1		8	2.69	8	2.41	8	2.06	8	1.62	8	1.44	8	1		8	2.31	8	1.99	8	1.99	8	1.49	8	1.11
	8.5	2.15	8.5	1.94	8.5	1.8	8.5	1.46	8.5	1.26	8.5	1		8.5	2.6	8.5	2.6	8.5	2.01	8.5	1.63	8.5	1.31	8.5	1		8.5	2.55	8.5	2.3	8.5	1.99	8.5	1.61	8.5	1.44	8.5	1		8.5	2.23	8.5	1.94	8.5	1.94	8.5	1.48	8.5	1.12
	9	2.1	9	1.89	9	1.76	9	1.44	9	1.25	9	1		9	2.52	9	2.5	9	1.97	9	1.62	9	1.28	9	1		9	2.45	9	2.23	9	1.96	9	1.6	9	1.44	9	1		9	2.15	9	1.9	9	1.9	9	1.47	9	1.13
	9.5	2.05	9.5	1.85	9.5	1.74	9.5	1.4	9.5	1.21	9.5	1		9.5	2.43	9.5	2.39	9.5	1.91	9.5	1.58	9.5	1.24	9.5	1		9.5	2.34	9.5	2.15	9.5	1.91	9.5	1.59	9.5	1.44	9.5	1		9.5	2.09	9.5	1.86	9.5	1.86	9.5	1.46	9.5	1.14
	10	2.01	10	1.79	10	1.71	10	1.4	10	1.22	10	1		10	2.39	10	2.33	10	1.89	10	1.57	10	1.23	10	1		10	2.26	10	2.08	10	1.87	10	1.58	10	1.42	10	1		10	2.01	10	1.79	10	1.79	10	1.45	10	1.15
	10.5	1.96	10.5	1.75	10.5	1.69	10.5	1.38	10.5	1.2	10.5	1		10.5	2.33	10.5	2.25	10.5	1.86	10.5	1.55	10.5	1.2	10.5	1		10.5	2.2	10.5	2.05	10.5	1.84	10.5	1.57	10.5	1.41	10.5	1		10.5	1.96	10.5	1.77	10.5	1.77	10.5	1.44	10.5	1.16
	11	1.92	11	1.71	11	1.64	11	1.34	11	1.16	11	1		11	2.3	11	2.19	11	1.84	11	1.55	11	1.18	11	1		11	2.12	11	1.99	11	1.81	11	1.6	11	1.37	11	1		11	1.91	11	1.76	11	1.76	11	1.43	11	1.17
	11.5	1.86	11.5	1.65	11.5	1.6	11.5	1.35	11.5	1.17	11.5	1		11.5	2.24	11.5	2.11	11.5	1.8	11.5	1.52	11.5	1.17	11.5	1		11.5	2.05	11.5	1.94	11.5	1.77	11.5	1.6	11.5	1.34	11.5	1		11.5	1.85	11.5	1.71	11.5	1.71	11.5	1.42	11.5	1.18
	12	1.8	12	1.61	12	1.58	12	1.33	12	1.15	12	1		12	2.19	12	2.05	12	1.78	12	1.49	12	1.14	12	1		12	1.98	12	1.88	12	1.73	12	1.58	12	1.31	12	1		12	1.81	12	1.69	12	1.69	12	1.41	12	1.17
	12.5	1.78	12.5	1.57	12.5	1.55	12.5	1.3	12.5	1.12	12.5	1		12.5	2.15	12.5	2.02	12.5	1.77	12.5	1.49	12.5	1.13	12.5	1		12.5	1.93	12.5	1.83	12.5	1.68	12.5	1.54	12.5	1.28	12.5	1		12.5	1.77	12.5	1.65	12.5	1.65	12.5	1.4	12.5	1.16
	13	1.75	13	1.52	13	1.53	13	1.29	13	1.11	13	1		13	2.09	13	1.95	13	1.75	13	1.46	13	1.12	13	1		13	1.86	13	1.78	13	1.64	13	1.51	13	1.25	13	1		13	1.73	13	1.73	13	1.66	13	1.39	13	1.15
	13.5	1.73	13.5	1.5	13.5	1.53	13.5	1.3	13.5	1.12	13.5	1		13.5	2.04	13.5	1.91	13.5	1.73	13.5	1.47	13.5	1.11	13.5	1		13.5	1.79	13.5	1.74	13.5	1.6	13.5	1.46	13.5	1.23	13.5	1		13.5	1.62	13.5	1.69	13.5	1.63	13.5	1.38	13.5	1.14
	14	1.72	14	1.49	14	1.5	14	1.29	14	1.11	14	1		14	1.99	14	1.85	14	1.71	14	1.46	14	1.09	14	1		14	1.74	14	1.7	14	1.57	14	1.42	14	1.21	14	1		14	1.58	14	1.66	14	1.6	14	1.37	14	1.13
	14.5	1.71	14.5	1.47	14.5	1.49	14.5	1.28	14.5	1.11	14.5	1		14.5	1.97	14.5	1.81	14.5	1.7	14.5	1.46	14.5	1.07	14.5	1		14.5	1.69	14.5	1.67	14.5	1.54	14.5	1.41	14.5	1.2	14.5	1		14.5	1.53	14.5	1.65	14.5	1.61	14.5	1.36	14.5	1.12
	15	1.69	15	1.47	15	1.49	15	1.28	15	1.11	15	1		15	1.94	15	1.77	15	1.69	15	1.44	15	1.05	15	1		15	1.64	15	1.64	15	1.51	15	1.37	15	1.18	15	1		15	1.48	15	1.62	15	1.58	15	1.35	15	1.11
	Fig. 8 Model fitting curves of structural parameter variation patterns（a）σ3=50kPa-Regression curve													Fig. 8 Model fitting curves of structural parameter variation patterns（b）σ3=100kPa-Regression curve													Fig. 8 Model fitting curves of structural parameter variation patterns（c）σ3=150kPa-Regression curve													Fig. 8 Model fitting curves of structural parameter variation patterns（d）σ3=200kPa-Regression curve
	0.14		0.17		0.2		0.23		0.26		0.352			0.14		0.17		0.2		0.23		0.26		0.352			0.14		0.17		0.2		0.23		0.26		0.352			0.14		0.17		0.2		0.23		0.26
	εs/%	mu	εs/%	mu	εs/%	mu	εs/%	mu	εs/%	mu	εs/%	mu		εs/%	mu	εs/%	mu	εs/%	mu	εs/%	mu	εs/%	mu	εs/%	mu		εs/%	mu	εs/%	mu	εs/%	mu	εs/%	mu	εs/%	mu	εs/%	mu		εs/%	mu	εs/%	mu	εs/%	mu	εs/%	mu	εs/%	mu
	0.5	9.37	0.5	7.73	0.5	6.16	0.5	4.68	0.5	3.28	0.5	1.54		0.5	7.63	0.5	6.08	0.5	4.72	0.5	3.53	0.5	2.5	0.5	1.33		0.5	6.3	0.5	4.88	0.5	3.72	0.5	2.77	0.5	2	0.5	1.21		0.5	5.28	0.5	4	0.5	3	0.5	2.25	0.5	1.67
	1	6.63	1	5.45	1	4.37	1	3.37	1	2.45	1	1.33		1	5.75	1	4.6	1	3.61	1	2.76	1	2.03	1	1.22		1	5.01	1	3.92	1	3.03	1	2.31	1	1.73	1	1.15		1	4.39	1	3.36	1	2.57	1	1.97	1	1.52
	1.5	5.46	1.5	4.5	1.5	3.63	1.5	2.83	1.5	2.11	1.5	1.25		1.5	4.91	1.5	3.95	1.5	3.12	1.5	2.42	1.5	1.83	1.5	1.18		1.5	4.41	1.5	3.47	1.5	2.71	1.5	2.1	1.5	1.61	1.5	1.12		1.5	3.96	1.5	3.05	1.5	2.36	1.5	1.84	1.5	1.45
	2	4.78	2	3.95	2	3.2	2	2.53	2	1.92	2	1.21		2	4.41	2	3.56	2	2.83	2	2.22	2	1.71	2	1.15		2	4.04	2	3.19	2	2.51	2	1.97	2	1.54	2	1.11		2	3.68	2	2.86	2	2.23	2	1.76	2	1.4
	2.5	4.33	2.5	3.58	2.5	2.92	2.5	2.32	2.5	1.79	2.5	1.18		2.5	4.06	2.5	3.29	2.5	2.64	2.5	2.09	2.5	1.63	2.5	1.13		2.5	3.78	2.5	3	2.5	2.37	2.5	1.88	2.5	1.49	2.5	1.1		2.5	3.49	2.5	2.72	2.5	2.14	2.5	1.7	2.5	1.37
	3	4	3	3.32	3	2.72	3	2.18	3	1.71	3	1.15		3	3.8	3	3.09	3	2.49	3	1.99	3	1.57	3	1.12		3	3.58	3	2.85	3	2.27	3	1.81	3	1.45	3	1.09		3	3.34	3	2.62	3	2.07	3	1.65	3	1.35
	3.5	3.74	3.5	3.12	3.5	2.56	3.5	2.07	3.5	1.64	3.5	1.14		3.5	3.6	3.5	2.94	3.5	2.38	3.5	1.91	3.5	1.52	3.5	1.11		3.5	3.43	3.5	2.74	3.5	2.19	3.5	1.76	3.5	1.42	3.5	1.08		3.5	3.22	3.5	2.53	3.5	2.01	3.5	1.62	3.5	1.33
	4	3.54	4	2.95	4	2.44	4	1.98	4	1.58	4	1.13		4	3.44	4	2.81	4	2.29	4	1.85	4	1.49	4	1.1		4	3.3	4	2.64	4	2.12	4	1.72	4	1.4	4	1.08		4	3.13	4	2.46	4	1.96	4	1.59	4	1.31
	4.5	3.37	4.5	2.82	4.5	2.34	4.5	1.91	4.5	1.54	4.5	1.12		4.5	3.31	4.5	2.71	4.5	2.21	4.5	1.8	4.5	1.46	4.5	1.09		4.5	3.19	4.5	2.57	4.5	2.07	4.5	1.68	4.5	1.38	4.5	1.07		4.5	3.04	4.5	2.4	4.5	1.92	4.5	1.56	4.5	1.3
	5	3.23	5	2.71	5	2.25	5	1.85	5	1.5	5	1.11		5	3.19	5	2.62	5	2.15	5	1.76	5	1.43	5	1.09		5	3.1	5	2.5	5	2.02	5	1.65	5	1.36	5	1.07		5	2.97	5	2.35	5	1.89	5	1.54	5	1.29
	5.5	3.12	5.5	2.62	5.5	2.18	5.5	1.8	5.5	1.47	5.5	1.1		5.5	3.1	5.5	2.55	5.5	2.09	5.5	1.72	5.5	1.41	5.5	1.08		5.5	3.02	5.5	2.44	5.5	1.98	5.5	1.62	5.5	1.34	5.5	1.07		5.5	2.91	5.5	2.31	5.5	1.86	5.5	1.53	5.5	1.28
	6	3.01	6	2.54	6	2.12	6	1.76	6	1.45	6	1.1		6	3.01	6	2.48	6	2.05	6	1.69	6	1.39	6	1.08		6	2.95	6	2.39	6	1.95	6	1.6	6	1.33	6	1.07		6	2.85	6	2.27	6	1.83	6	1.51	6	1.27
	6.5	2.92	6.5	2.46	6.5	2.07	6.5	1.72	6.5	1.42	6.5	1.09		6.5	2.93	6.5	2.43	6.5	2	6.5	1.66	6.5	1.37	6.5	1.08		6.5	2.89	6.5	2.35	6.5	1.92	6.5	1.58	6.5	1.32	6.5	1.06		6.5	2.81	6.5	2.24	6.5	1.81	6.5	1.49	6.5	1.26
	7	2.84	7	2.4	7	2.02	7	1.69	7	1.4	7	1.09		7	2.87	7	2.37	7	1.97	7	1.63	7	1.36	7	1.07		7	2.84	7	2.3	7	1.89	7	1.56	7	1.31	7	1.06		7	2.76	7	2.21	7	1.79	7	1.48	7	1.26
	7.5	2.77	7.5	2.34	7.5	1.98	7.5	1.66	7.5	1.39	7.5	1.08		7.5	2.81	7.5	2.33	7.5	1.93	7.5	1.61	7.5	1.35	7.5	1.07		7.5	2.79	7.5	2.27	7.5	1.86	7.5	1.54	7.5	1.3	7.5	1.06		7.5	2.72	7.5	2.18	7.5	1.77	7.5	1.47	7.5	1.25
	8	2.71	8	2.29	8	1.94	8	1.63	8	1.37	8	1.08		8	2.75	8	2.29	8	1.9	8	1.59	8	1.34	8	1.07		8	2.74	8	2.23	8	1.84	8	1.53	8	1.29	8	1.06		8	2.68	8	2.15	8	1.75	8	1.46	8	1.24
	8.5	2.65	8.5	2.25	8.5	1.9	8.5	1.61	8.5	1.36	8.5	1.07		8.5	2.7	8.5	2.25	8.5	1.88	8.5	1.57	8.5	1.32	8.5	1.07		8.5	2.7	8.5	2.2	8.5	1.82	8.5	1.52	8.5	1.28	8.5	1.06		8.5	2.65	8.5	2.13	8.5	1.74	8.5	1.45	8.5	1.24
	9	2.59	9	2.21	9	1.87	9	1.59	9	1.34	9	1.07		9	2.65	9	2.21	9	1.85	9	1.55	9	1.31	9	1.06		9	2.66	9	2.18	9	1.8	9	1.5	9	1.28	9	1.05		9	2.62	9	2.11	9	1.72	9	1.44	9	1.23
	9.5	2.55	9.5	2.17	9.5	1.84	9.5	1.57	9.5	1.33	9.5	1.07		9.5	2.61	9.5	2.18	9.5	1.83	9.5	1.54	9.5	1.31	9.5	1.06		9.5	2.62	9.5	2.15	9.5	1.78	9.5	1.49	9.5	1.27	9.5	1.05		9.5	2.59	9.5	2.09	9.5	1.71	9.5	1.43	9.5	1.23
	10	2.5	10	2.13	10	1.82	10	1.55	10	1.32	10	1.07		10	2.57	10	2.15	10	1.81	10	1.52	10	1.3	10	1.06		10	2.59	10	2.13	10	1.76	10	1.48	10	1.26	10	1.05		10	2.56	10	2.07	10	1.7	10	1.42	10	1.22
	10.5	2.46	10.5	2.1	10.5	1.79	10.5	1.53	10.5	1.31	10.5	1.06		10.5	2.54	10.5	2.12	10.5	1.79	10.5	1.51	10.5	1.29	10.5	1.06		10.5	2.56	10.5	2.1	10.5	1.75	10.5	1.47	10.5	1.26	10.5	1.05		10.5	2.54	10.5	2.05	10.5	1.69	10.5	1.42	10.5	1.22
	11	2.42	11	2.07	11	1.77	11	1.52	11	1.3	11	1.06		11	2.5	11	2.1	11	1.77	11	1.5	11	1.28	11	1.06		11	2.53	11	2.08	11	1.73	11	1.46	11	1.25	11	1.05		11	2.51	11	2.03	11	1.67	11	1.41	11	1.22
	11.5	2.39	11.5	2.04	11.5	1.75	11.5	1.5	11.5	1.29	11.5	1.06		11.5	2.47	11.5	2.07	11.5	1.75	11.5	1.49	11.5	1.28	11.5	1.06		11.5	2.5	11.5	2.06	11.5	1.72	11.5	1.45	11.5	1.25	11.5	1.05		11.5	2.49	11.5	2.02	11.5	1.66	11.5	1.4	11.5	1.21
	12	2.35	12	2.02	12	1.73	12	1.49	12	1.28	12	1.06		12	2.44	12	2.05	12	1.73	12	1.48	12	1.27	12	1.05		12	2.48	12	2.04	12	1.71	12	1.44	12	1.24	12	1.05		12	2.47	12	2	12	1.65	12	1.4	12	1.21
	12.5	2.32	12.5	1.99	12.5	1.71	12.5	1.48	12.5	1.28	12.5	1.06		12.5	2.41	12.5	2.03	12.5	1.72	12.5	1.47	12.5	1.26	12.5	1.05		12.5	2.45	12.5	2.03	12.5	1.69	12.5	1.44	12.5	1.24	12.5	1.05		12.5	2.45	12.5	1.99	12.5	1.64	12.5	1.39	12.5	1.21
	13	2.29	13	1.97	13	1.7	13	1.46	13	1.27	13	1.06		13	2.39	13	2.01	13	1.7	13	1.46	13	1.26	13	1.05		13	2.43	13	2.01	13	1.68	13	1.43	13	1.23	13	1.05		13	2.43	13	1.97	13	1.64	13	1.39	13	1.2
	13.5	2.26	13.5	1.95	13.5	1.68	13.5	1.45	13.5	1.26	13.5	1.05		13.5	2.36	13.5	1.99	13.5	1.69	13.5	1.45	13.5	1.25	13.5	1.05		13.5	2.41	13.5	1.99	13.5	1.67	13.5	1.42	13.5	1.23	13.5	1.04		13.5	2.41	13.5	1.96	13.5	1.63	13.5	1.38	13.5	1.2
	14	2.24	14	1.93	14	1.67	14	1.44	14	1.26	14	1.05		14	2.34	14	1.97	14	1.68	14	1.44	14	1.25	14	1.05		14	2.39	14	1.98	14	1.66	14	1.41	14	1.23	14	1.04		14	2.39	14	1.95	14	1.62	14	1.38	14	1.2
	14.5	2.21	14.5	1.91	14.5	1.65	14.5	1.43	14.5	1.25	14.5	1.05		14.5	2.32	14.5	1.96	14.5	1.67	14.5	1.43	14.5	1.24	14.5	1.05		14.5	2.37	14.5	1.97	14.5	1.65	14.5	1.41	14.5	1.22	14.5	1.04		14.5	2.38	14.5	1.94	14.5	1.61	14.5	1.37	14.5	1.2
	15	2.19	15	1.89	15	1.64	15	1.42	15	1.25	15	1.05		15	2.29	15	1.94	15	1.66	15	1.42	15	1.24	15	1.05		15	2.35	15	1.95	15	1.64	15	1.4	15	1.22	15	1.04		15	2.36	15	1.93	15	1.6	15	1.37	15	1.19
	Fig.10		Fig.11		Fig.11
	mu	λu	mu	κ	mu	p1
	7.15	0.0678	7.15	0.0041	7.15	305.01
	5.67	0.0911	5.67	0.0055	5.67	181.42
	4.4	0.1204	4.4	0.0119	4.4	140.2
	3.31	0.1311	3.31	0.0249	3.31	85.13
	2.36	0.1517	2.36	0.0346	2.36	41.34
	1.3	0.1665	1.3	0.0391	1.3	30.82
	Fig. 13 Critical state lines of loess with different moisture content（a）w=14%									Fig. 13 Critical state lines of loess with different moisture content（b）w=17%									Fig. 13 Critical state lines of loess with different moisture content（c）w=20%									Fig. 13 Critical state lines of loess with different moisture content（d）w=23%									Fig. 13 Critical state lines of loess with different moisture content（e）w=26%									Fig. 13 Critical state lines of loess with different moisture content（f）w=35.2%
	50kpa		100kpa		150kpa		200pa			50kpa		100kpa		150kpa		200pa			50kpa		100kpa		150kpa		200pa			50kpa		100kpa		150kpa		200pa			50kpa		100kpa		150kpa		200pa			50kpa		100kpa
	p/kpa	q/kpa	p/kpa	q/kpa	p/kpa	q/kpa	p/kpa	q/kpa		p/kpa	q/kpa	p/kpa	q/kpa	p/kpa	q/kpa	p/kpa	q/kpa		p/kpa	q/kpa	p/kpa	q/kpa	p/kpa	q/kpa	p/kpa	q/kpa		p/kpa	q/kpa	p/kpa	q/kpa	p/kpa	q/kpa	p/kpa	q/kpa		p/kpa	q/kpa	p/kpa	q/kpa	p/kpa	q/kpa	p/kpa	q/kpa		p/kpa	q/kpa	p/kpa	q/kpa
	50.04	0	100	0	150	0	200	0		50	0	100	0	150	0	200	0		50	0	100	0	150	0	200	0		50	0	100	0	150	0	200	0		50	0	100	0	150	0	200	0		50	0	100	0
	70.11	60	114.69	44.06	166.6	49.8	214.11	42.32		63.33	40	114	42	166.67	50	212.67	38		66	48	118.33	55	168.91	56.74	222.32	66.95		60.67	32	113.2	39.6	161.25	33.75	214.87	44.6		55.98	17.93	111.67	35.25	159.38	28.13	208.25	24.76		54	12.14	105	15.89
	89.67	119	136.27	108.8	185.19	105.58	232.67	98		83	99	135.11	105.33	187.5	112.5	228.5	85.5		72.46	67.39	131.67	95	180.73	92.2	237.77	113.3		66.67	50	120.53	61.6	171.25	63.75	225.13	75.4		60.54	31.61	120	60.14	167.71	53.13	214.48	43.43		57.33	22.7	110	30.41
	114.17	192.5	175.73	227.2	219.33	208	267.2	201.6		101	153	159.5	178.5	212.5	187.5	251.93	155.8		78.54	85.63	140	120	189.01	117.02	249.78	149.35		71.67	65	127.5	82.5	180	90	233.47	100.42		63.89	41.68	126.67	80.74	175	75	220.46	61.37		60	30.26	113.33	40.15
	131.67	245	217.33	352	248.13	294.4	302.67	308		116	198	177	231	233.33	250	269.67	209		83	99.01	148.33	145	196.81	140.43	260.08	180.25		74	72	133	99	187.5	112.5	241.33	124		66.67	50.01	132	96.14	181.25	93.75	224.72	74.16		61	33.82	116.67	50.73
	143.33	280	233.33	400	278	384	326	378		123.2	219.6	194.5	283.5	250	300	284.87	254.6		86.68	110.05	156.33	169	204.37	163.12	268.67	206		75.67	77	137.77	113.3	195.5	136.5	247.83	143.49		68.08	54.23	135	105.45	187.92	113.75	228.98	86.95		61.67	35.38	119	57.92
	145.67	287	236.53	409.6	295.07	435.2	349.33	448		122.6	217.8	207.1	321.3	260.83	332.5	296.9	290.7		89.92	119.75	161.67	185	211.47	184.4	275.53	226.6		76.67	80	141.43	124.3	202.5	157.5	253.44	160.33		69.27	57.82	136.67	110.55	193.75	131.25	234.08	102.25		62.33	37.94	120.67	62.38
	144.5	283.5	237.6	412.8	299.33	448	363.33	490		122	216	213.4	340.2	264.17	342.5	308.93	326.8		91.14	123.43	165	195	217.38	202.13	282.4	247.2		78.33	85	144	132	210	180	259.46	178.38		70.27	60.81	138.33	115.1	200	150	237.46	112.39		63.33	40.5	121.67	65.56
	143.33	280	236.53	409.6	302.42	457.26	368	504		121.4	214.2	215.5	346.5	265.83	347.5	317.17	351.5		93.59	130.78	167.67	203	223.29	219.86	288.58	265.74		79.67	89	145.83	137.5	215	195	263.63	190.89		71.06	63.17	140	120.95	204.17	162.5	241.19	123.57		64.33	43.06	122.67	68.09
	141	273	235.47	406.4	302.42	457.26	368.93	506.8		120.8	212.4	214.8	344.4	268.33	355	322.23	366.7		93.59	130.78	168.67	206	226.83	230.5	292.7	278.1		80.67	92	146.93	140.8	217.5	202.5	268.76	206.29		72.26	66.77	141.67	125.17	206.25	168.75	244.33	132.98		65.33	46.62	124	72.64
	136.33	259	234.4	403.2	301.94	455.83	368	504		120.2	210.6	214.1	342.3	270.83	362.5	326.67	380		95.21	135.64	169.33	208	231.56	244.68	295.45	286.34		82	96	148.77	146.3	220	210	272.53	217.6		73.05	69.14	142	126.45	208.33	175	246.87	140.62		66.33	49.18	125	75.21
	132.83	248.5	233.33	400	300.51	451.52	367.07	501.2		119.6	208.8	213.4	340.2	271.67	365	329.83	389.5		95.65	136.96	170.33	211	235.11	255.32	297.85	293.55		83	99	151.33	154	222.5	217.5	275.26	225.78		74.04	72.12	142.67	128.65	210.42	181.25	250.26	150.77		67.33	52.74	126.33	79.85
	131.67	245	232.27	396.8	299.62	448.85	366.13	498.4		116	198	212.7	338.1	272.5	367.5	331.73	395.2		96.44	139.31	171	213	238.18	264.54	299.57	298.7		83.67	101	152.43	157.3	223.75	221.25	278.55	235.64		74.83	74.48	143.33	130.62	211.46	184.38	253.69	161.06		68.33	55.3	127.67	83.47
	130.21	240.63	229.07	387.2	299.62	448.85	365.2	495.6		115.44	196.31	212	336	272.71	368.13	333	399		96.83	140.49	171.67	215	241.02	273.05	300.94	302.82		83.83	101.5	153.53	160.6	225.25	225.75	281.35	244.06		76.03	78.08	144	132.61	212.71	188.13	256.77	170.32		69.33	58.86	128.67	86.13
	129.16	237.49	228	384	297.23	441.68	364.27	492.8		114.07	192.21	211.3	333.9	272.92	368.75	334.27	402.8		96.83	140.49	172.33	217	242.2	276.6	302.31	306.94		84.86	104.58	154.27	162.8	226.25	228.75	284.56	253.69		76.82	80.45	144.67	134.14	213.54	190.63	260.79	182.38		70.33	61.42	129.67	89.78
	128.64	235.92	227.68	383.03	295.07	435.2	363.33	490		113.74	191.22	210.6	331.8	273.13	369.38	335.53	406.6		98.5	145.49	173	219	243.38	280.14	303.69	311.06		85.62	106.85	155	165	227	231	285.52	256.57		77.4	82.19	145.33	136.45	214.17	192.5	264.17	192.52		71.33	64.98	131	93.52
	129.69	239.06	226.72	380.16	294	432	362.4	487.2		113.08	189.24	209.9	329.7	273.33	370	336.8	410.4		99.28	147.85	174	222	245.04	285.11	305.06	315.18		86.42	109.26	156.1	168.3	228	232.5	289.21	267.64		78.01	84.04	145.67	137	214.58	193.75	266.72	200.17		72	66.54	131.67	95.04
	129.16	237.49	225.28	375.85	292.93	428.8	361.47	484.4		112.09	186.27	209.2	327.6	273.54	370.63	337.43	412.3		99.72	149.17	175	225	246.45	289.36	306.43	319.3		87.71	113.13	157.2	171.6	229	234	291.06	273.18		79.01	87.03	146	138	215	195	269.27	207.82		72.67	68.1	132.67	98.69
	129.16	237.49	224.33	372.98	291.87	425.6	360.53	481.6		112.09	186.27	208.5	325.5	273.75	371.25	338.07	414.2		100.51	151.52	176	228	247.64	292.91	308.15	324.45		88.47	115.41	157.93	173.8	229.5	235.5	292.02	276.06		79.59	88.77	146.33	139.1	215.42	196.25	271.87	215.61		73.33	70.66	133.67	101.35
	128.64	235.92	224.33	372.98	290.8	422.4	359.6	478.8		112.09	186.27	207.8	323.4	273.96	371.88	338.7	416.1		101.34	154.02	176.67	230	248.82	296.45	309.52	328.57		88.47	115.41	158.67	176	230	237	293.38	280.15		79.59	88.77	146.67	140	215.83	197.5	273.29	219.87		74	72.22	135	105.91
	128.64	235.92	224.33	372.98	289.73	419.2	357.73	473.2		111.8	185.4	207.1	321.3	274.17	372.5	339.33	418		101.73	155.2	177.33	232	250	300	310.22	330.65		89.49	118.48	159.4	178.2	230.5	238.5	294.35	283.04		80.38	91.14	147	141	216.25	198.75	275.25	225.75		74.67	74.78	135.67	107.28
	128.12	234.35	224.33	372.98	288.67	416	356.8	470.4		111.8	185.4	206.4	319.2	274.38	373.13	339.97	419.9		102.13	156.38	178	234	250.47	301.42	311.61	334.82		89.76	119.28	160.13	180.4	230	240	294.83	284.48		80.59	91.76	147.33	142	216.67	200	276.38	229.14		75.33	76.34	136.67	110.63
	128.12	234.35	224.33	372.98	287.6	412.8	354.66	463.98		111.8	185.4	205.7	317.1	274.58	373.75	340.6	421.8		102.13	156.38	178.67	236	251.65	304.96	313.94	341.82		89.76	119.28	160.87	182.6	230.5	241.5	296.67	290.02		80.59	91.76	147.37	142.11	217.08	201.25	278.39	235.17		76	78.9	137.33	112.49
	127.07	231.21	223.85	371.54	286.53	409.6	351.31	453.93		111.2	183.6	205	315	274.79	374.38	341.23	423.7		102.57	157.7	179.33	238	252.13	306.38	314.83	344.48		91.05	123.16	161.6	184.8	231	243	296.19	288.57		81.58	94.74	148.17	144.52	217.5	202.5	279.22	237.66		76.67	80.46	138.67	116.07
	126.02	228.07	223.73	371.2	285.47	406.4	350.06	450.17		111.2	183.6	204.3	312.9	275	375	341.87	425.6		102.57	157.7	180	240	252.84	308.51	316.22	348.65		91.32	123.96	161.97	185.9	231.5	244.5	296.67	290.02		81.78	95.35	147.92	143.75	217.92	203.75	280.1	240.31		77.33	82.02	139.67	119.82
	126.55	229.64	222.67	368	284.4	403.2	347.96	443.89		110.6	181.8	203.6	310.8	275.21	375.63	342.5	427.5		102.96	158.88	180.67	242	253.07	309.22	317.16	351.48		91.32	123.96	162.33	187	232	246	297.55	292.66		81.78	95.35	148.17	144.52	218.33	205	280.64	241.93		78	84.58	140	120.54
	126.55	229.64	222.67	368	283.33	400	345.93	437.78		110	180	202.9	308.7	275.42	376.25	343.13	429.4		103.35	160.05	182	246	253.31	310.64	319.94	359.81		91.54	124.63	163.07	189.2	232.5	247.5	298.04	294.11		81.96	95.87	149.01	147.03	218.75	206.25	281.77	245.31		78.67	86.14	141.33	124.19
	125.5	226.5	221.6	364.8	282.27	396.8	344.25	432.76		109.4	178.2	202.2	306.6	275.63	376.88	343.77	431.3		103.35	160.05	182.67	248	253.55	311.35	321.33	363.98		92.08	126.23	164.53	193.6	233	249	299	297		82.37	97.1	149.3	147.91	219.17	207.5	282.65	247.96		78.66	85.97	142.33	127.76
	124.98	224.93	221.6	364.8	281.2	393.6	343	428.99		108.8	176.4	201.5	304.5	275.83	377.5	344.4	433.2		102.57	157.7	183.33	250	253.78	312.06	321.77	365.31		91.81	125.43	165.27	195.8	233.5	250.5	300.36	301.09		82.16	96.49	149.56	148.68	219.58	208.75	282.65	247.96		78.66	85.97	143.67	131.32
	124.45	223.36	221.6	364.8	279.07	387.2	341.32	423.97		108.2	174.6	200.8	302.4	276.04	378.13	345.03	435.1		102.57	157.7	184	252	254.02	312.77	323.16	369.48		91.81	125.43	166	198	234	252	299.48	298.44		82.16	96.49	149.56	148.68	220	210	282.9	248.69		78.87	86.61	144.33	133.95
	123.41	220.22	221.6	364.8	279.07	387.2	340	420		107.6	172.8	200.1	300.3	276.25	378.75	345.67	437		102.73	158.18	185.33	256	254.26	312.77	323.94	371.83		91.8	125.4	166.73	200.2	234.5	253.5	300.84	302.53		82.15	96.46	149.67	149	220.42	211.25	283.78	251.34		78.87	86.61	145.33	136.61
	Fig. 14 Comparison of predicted and test values of the loess constitutive model
	(a）w=14%-Test value									(a）w=14%-Model in this paper									(a）w=14%-Modified Cam -clay model
	50kpa		100kpa		150kpa		200pa			50kpa		100kpa		150kpa		200pa			50kpa		100kpa		150kpa		200pa
	εs/%	q/kpa	εs/%	q/kpa	εs/%	q/kpa	εs/%	q/kpa		εs/%	q/kpa	εs/%	q/kpa	εs/%	q/kpa	εs/%	q/kpa		εs/%	q/kpa	εs/%	q/kpa	εs/%	q/kpa	εs/%	q/kpa
	0	0	0	0	0	0	0	0		0	0	0	0	0	0	0	0		0	0	0	0	0	0	0	0
	0.5	60.35	0.5	44.06	0.5	49.7981	0.5	42.3173		0.5	70.92	0.5	90	0.5	80	0.5	80		0.5	50.74	0.5	60.14	0.5	80.92	0.5	75.18
	1	119.89	1	108.8	1	105.576	1	98		1	140.36	1	170	1	160	1	157.5		1	100.18	1	140.7	1	160.46	1	153.75
	1.5	192.54	1.5	227.2	1.5	208	1.5	201.6		1.5	200.81	1.5	280	1.5	250	1.5	235		1.5	150.63	1.5	180.26	1.5	210.01	1.5	232.59
	2	245.17	2	352	2	294.4	2	308		2	253.25	2	370	2	320	2	312.5		2	200.07	2	240.82	2	270.55	2	311.25
	2.5	280.91	2.5	400	2.5	384	2.5	378		2.5	281.7	2.5	400	2.5	390	2.5	390		2.5	205.52	2.5	300.38	2.5	330.1	2.5	390.81
	3	287.46	3	409.6	3	435.2	3	448		3	287.14	3	409.6	3	430	3	460		3	210.96	3	320.94	3	360.64	3	400.37
	3.5	283.58	3.5	412.8	3.5	448	3.5	490		3.5	285.59	3.5	412.8	3.5	450	3.5	500		3.5	215.41	3.5	320.5	3.5	370.19	3.5	420.92
	4	280.23	4	409.6	4	457.262	4	504		4	280.03	4	409.6	4	457.26	4	510		4	220.85	4	330.06	4	380.73	4	420.48
	4.5	273.69	4.5	406.4	4.5	457.262	4.5	506.8		4.5	273.48	4.5	403.4	4.5	454.2	4.5	515		4.5	220.3	4.5	331.25	4.5	380.28	4.5	420.03
	5	259.05	5	403.2	5	455.826	5	504		5	271.92	5	397.2	5	451.13	5	510		5	220.75	5	332.57	5	380.82	5	420.59
	5.5	248.52	5.5	400	5.5	451.52	5.5	501.2		5.5	269.37	5.5	391	5.5	448.07	5.5	504.5		5.5	220.19	5.5	333.75	5.5	380.37	5.5	420.14
	6	245.78	6	396.8	6	448.854	6	498.4		6	265.81	6	384.8	6	445	6	499		6	220.64	6	335.29	6	380.91	6	420.7
	6.5	240.627	6.5	387.2	6.5	448.854	6.5	495.6		6.5	262.26	6.5	378.6	6.5	440.28	6.5	493.5		6.5	220.08	6.5	336.25	6.5	380.46	6.5	420.25
	7	237.487	7	384	7	441.677	7	492.8		7	259.7	7	372.4	7	435.56	7	488		7	220.53	7	337.51	7	380	7	420.81
	7.5	235.917	7.5	383.03	7.5	435.2	7.5	490		7.5	255.15	7.5	366.2	7.5	430.83	7.5	482.5		7.5	220.97	7.5	338.75	7.5	380.55	7.5	420.36
	8	239.057	8	380.16	8	432	8	487.2		8	252.59	8	360	8	426.11	8	477		8	220.42	8	340.3	8	380.09	8	420.92
	8.5	237.487	8.5	375.85	8.5	428.8	8.5	484.4		8.5	249.04	8.5	357.14	8.5	421.39	8.5	471.5		8.5	220.86	8.5	340.86	8.5	380.64	8.5	420.47
	9	237.487	9	372.98	9	425.6	9	481.6		9	242.48	9	354.29	9	416.67	9	466		9	220.31	9	340.42	9	380.18	9	420.03
	9.5	235.917	9.5	372.98	9.5	422.4	9.5	478.8		9.5	239.93	9.5	351.43	9.5	411.94	9.5	460.5		9.5	220.75	9.5	340.98	9.5	380.73	9.5	420.58
	10	235.917	10	372.98	10	419.2	10	473.2		10	235.37	10	348.57	10	407.22	10	455		10	220.2	10	340.54	10	380.27	10	420.14
	10.5	234.347	10.5	372.98	10.5	416	10.5	470.4		10.5	232.82	10.5	345.71	10.5	402.5	10.5	449.5		10.5	220.64	10.5	340.1	10.5	380.82	10.5	420.7
	11	234.347	11	372.98	11	412.8	11	463.981		11	229.26	11	342.86	11	397.78	11	444		11	220.09	11	340.66	11	380.36	11	420.25
	11.5	231.207	11.5	371.54	11.5	409.6	11.5	453.933		11.5	225.71	11.5	340	11.5	393.06	11.5	438.5		11.5	220.53	11.5	340.22	11.5	380.91	11.5	420.81
	12	228.067	12	371.2	12	406.4	12	450.165		12	222.15	12	337.14	12	388.33	12	433		12	220.98	12	340.78	12	380.45	12	420.36
	12.5	229.637	12.5	368	12.5	403.2	12.5	443.885		12.5	219.6	12.5	334.29	12.5	383.61	12.5	427.5		12.5	220.42	12.5	340.34	12.5	380	12.5	420.92
	13	229.637	13	368	13	400	13	437.784		13	213.04	13	331.43	13	378.89	13	422		13	220.87	13	340.9	13	380.54	13	420.47
	13.5	226.497	13.5	364.8	13.5	396.8	13.5	432.76		13.5	209.49	13.5	328.57	13.5	374.17	13.5	416.5		13.5	220.31	13.5	340.46	13.5	380.09	13.5	420.02
	14	224.927	14	364.8	14	393.6	14	428.992		14	206.93	14	325.71	14	369.44	14	411		14	220.76	14	340.02	14	380.63	14	420.58
	14.5	223.357	14.5	364.8	14.5	390.4	14.5	423.968		14.5	203.38	14.5	322.86	14.5	364.72	14.5	405.5		14.5	220.2	14.5	340.58	14.5	380.18	14.5	420.13
	15	220.217	15	364.8	15	387.2	15	420		15	200	15	320	15	360	15	400		15	220.65	15	340.14	15	380.72	15	420.69
	Fig. 14 Comparison of predicted and test values of the loess constitutive model
	(b）w=20%-Test value									(b）w=20%-Model in this paper
	50kpa		100kpa		150kpa		200pa			50kpa		100kpa		150kpa		200pa
	εs/%	q/kpa	εs/%	q/kpa	εs/%	q/kpa	εs/%	q/kpa		εs/%	q/kpa	εs/%	q/kpa	εs/%	q/kpa	εs/%	q/kpa
	0	0	0	0	0	0	0	0		0	0	0	0	0	0	0	0
	0.5	48.92	0.5	55.28	0.5	56.74	0.5	66.95		0.5	40.24	0.5	40.89	0.5	50.37	0.5	55.93
	1	67.39	1	95.82	1	92.2	1	113.37		1	75.78	1	75.44	1	85.91	1	100.48
	1.5	85.63	1.5	120.37	1.5	117.02	1.5	149.35		1.5	95.33	1.5	105.98	1.5	115.46	1.5	140.02
	2	99.01	2	145.91	2	140.43	2	180.25		2	110.87	2	130.53	2	150	2	180.57
	2.5	110.05	2.5	169.46	2.5	163.12	2.5	206.41		2.5	120.42	2.5	155.07	2.5	175.55	2.5	210.11
	3	119.75	3	185	3	184.4	3	226.69		3	125.96	3	175.62	3	200.09	3	245.66
	3.5	123.43	3.5	195.55	3.5	202.13	3.5	247.23		3.5	130.51	3.5	190.16	3.5	220.64	3.5	270.2
	4	130.78	4	203.09	4	219.86	4	265.74		4	135.05	4	200.71	4	240.18	4	290.75
	4.5	130.78	4.5	206.64	4.5	230.5	4.5	278.18		4.5	140.6	4.5	206.25	4.5	250.73	4.5	300.29
	5	135.64	5	208.18	5	244.68	5	286.34		5	141.14	5	208.8	5	260.27	5	310.84
	5.5	136.96	5.5	211.73	5.5	255.32	5.5	293.55		5.5	145.69	5.5	211.34	5.5	265.82	5.5	320.38
	6	139.31	6	213.27	6	264.54	6	298.72		6	145.23	6	213.89	6	268.36	6	323.93
	6.5	140.49	6.5	215.82	6.5	273.05	6.5	302.82		6.5	151.78	6.5	215.43	6.5	275.91	6.5	335.47
	7	140.49	7	217.36	7	276.6	7	306.94		7	151.42	7	216.47	7	276.76	7	337.17
	7.5	145.49	7.5	219.91	7.5	280.14	7.5	311.06		7.5	151.84	7.5	217.94	7.5	278.53	7.5	339.33
	8	147.85	8	222.45	8	285.11	8	315.18		8	152.27	8	219.41	8	280.29	8	341.5
	8.5	149.17	8.5	225	8.5	289.36	8.5	319.35		8.5	152.69	8.5	220.88	8.5	282.06	8.5	343.66
	9	151.52	9	228.55	9	292.91	9	324.45		9	153.11	9	222.35	9	283.82	9	345.83
	9.5	154.02	9.5	230.09	9.5	296.45	9.5	328.57		9.5	153.53	9.5	223.82	9.5	285.59	9.5	347.99
	10	155.2	10	232.64	10	300.81	10	330.65		10	153.96	10	225.29	10	287.35	10	350.16
	10.5	156.38	10.5	234.18	10.5	301.42	10.5	334.82		10.5	154.38	10.5	226.76	10.5	289.12	10.5	352.32
	11	156.38	11	236.73	11	304.96	11	341.82		11	154.8	11	228.24	11	290.88	11	354.49
	11.5	157.7	11.5	238.27	11.5	306.38	11.5	344.48		11.5	155.22	11.5	229.71	11.5	292.65	11.5	356.65
	12	157.7	12	240.82	12	308.51	12	348.65		12	155.65	12	231.18	12	294.41	12	358.82
	12.5	158.88	12.5	242.36	12.5	309.22	12.5	351.48		12.5	156.07	12.5	232.65	12.5	296.18	12.5	360.98
	13	160.05	13	246.91	13	309.93	13	359.81		13	156.49	13	234.12	13	297.94	13	363.15
	13.5	160.05	13.5	248.45	13.5	310.64	13.5	363.98		13.5	156.91	13.5	235.59	13.5	299.71	13.5	365.31
	14	157.7	14	250	14	311.35	14	365.31		14	157.34	14	237.06	14	301.47	14	367.48
	14.5	157.7	14.5	252.55	14.5	312.06	14.5	369.48		14.5	157.76	14.5	238.53	14.5	303.24	14.5	369.64
	15	158.18	15	256.09	15	312.77	15	371.83		15	158.18	15	240.01	15	305	15	371.83
	Fig. 14 Comparison of predicted and test values of the loess constitutive model
	(c）w=26%-Test value									(c）w=26%-Model in this paper
	50kpa		100kpa		150kpa		200pa			50kpa		100kpa		150kpa		200pa
	εs/%	q/kpa	εs/%	q/kpa	εs/%	q/kpa	εs/%	q/kpa		εs/%	q/kpa	εs/%	q/kpa	εs/%	q/kpa	εs/%	q/kpa
	0	0	0	0	0	0	0	0		0	0	0	0	0	0	0	0
	0.5	17.93	0.5	35.26	0.5	28.13	0.5	35.19		0.5	17.93	0.5	25.76	0.5	30.23	0.5	32.87
	1	31.61	1	60.81	1	50.14	1	65.73		1	31.61	1	50.19	1	55.73	1	60.26
	1.5	41.68	1.5	80.35	1.5	65.7	1.5	90.28		1.5	41.88	1.5	68.42	1.5	75.96	1.5	85.4
	2	50.01	2	96.9	2	80.26	2	110.82		2	48.24	2	85.88	2	95.31	2	110.75
	2.5	54.23	2.5	105.44	2.5	90.82	2.5	125.37		2.5	53.18	2.5	100.62	2.5	110.05	2.5	130.49
	3	57.82	3	110.99	3	100.38	3	140.91		3	58.92	3	110.35	3	125.79	3	145.22
	3.5	60.81	3.5	115.53	3.5	110.94	3.5	150.46		3.5	60.81	3.5	115.58	3.5	136.02	3.5	160.65
	4	63.17	4	120.08	4	115.5	4	165		4	63.17	4	120.21	4	145.85	4	175.28
	4.5	66.77	4.5	125.62	4.5	123.06	4.5	180.55		4.5	66.77	4.5	125.74	4.5	153.18	4.5	190.61
	5	69.14	5	126.17	5	130.62	5	187.09		5	69.14	5	126.27	5	160.8	5	200.33
	5.5	72.12	5.5	128.71	5.5	138.18	5.5	192.64		5.5	72.12	5.5	128.6	5.5	167.14	5.5	210.77
	6	74.48	6	130.26	6	145.74	6	200.18		6	74.48	6	130.32	6	170.85	6	218.29
	6.5	78.08	6.5	132.8	6.5	151.3	6.5	205.73		6.5	77.16	6.5	132.69	6.5	180.13	6.5	225.76
	7	80.45	7	134.35	7	159.86	7	210.27		7	78.53	7	133.35	7	181.94	7	226.47
	7.5	82.19	7.5	136.89	7.5	162.42	7.5	215.82		7.5	80.06	7.5	134.71	7.5	183.88	7.5	227.94
	8	84.04	8	137.44	8	165.98	8	218.36		8	81.59	8	136.06	8	185.82	8	229.41
	8.5	87.03	8.5	138.98	8.5	170.54	8.5	220.91		8.5	83.12	8.5	137.41	8.5	187.76	8.5	230.88
	9	88.77	9	139.53	9	175.1	9	222.45		9	84.65	9	138.76	9	189.71	9	232.35
	9.5	88.77	9.5	140.07	9.5	180.66	9.5	226		9.5	86.18	9.5	140.12	9.5	191.65	9.5	233.82
	10	91.14	10	141.62	10	185.22	10	229.54		10	87.71	10	141.47	10	193.59	10	235.29
	10.5	91.76	10.5	142.16	10.5	190.78	10.5	233.09		10.5	89.24	10.5	142.82	10.5	195.53	10.5	236.76
	11	91.76	11	142.11	11	194.38	11	235.17		11	90.76	11	144.18	11	197.47	11	238.24
	11.5	94.74	11.5	144.52	11.5	200.34	11.5	237.66		11.5	92.29	11.5	145.53	11.5	199.41	11.5	239.71
	12	95.35	12	143.75	12	202.9	12	240.31		12	93.82	12	146.88	12	201.35	12	241.18
	12.5	95.35	12.5	144.52	12.5	204.46	12.5	241.93		12.5	95.35	12.5	148.24	12.5	203.29	12.5	242.65
	13	95.87	13	147.03	13	206.25	13	245.31		13	96.88	13	149.59	13	205.24	13	244.12
	13.5	97.1	13.5	147.91	13.5	207.51	13.5	247.96		13.5	98.41	13.5	150.94	13.5	207.18	13.5	245.59
	14	96.49	14	148.68	14	208.75	14	247.96		14	99.94	14	152.29	14	209.12	14	247.06
	14.5	96.49	14.5	148.68	14.5	210.31	14.5	248.69		14.5	101.47	14.5	153.65	14.5	211.06	14.5	248.53
	15	96.46	15	149.22	15	211.25	15	251.34		15	103.21	15	155.74	15	213.18	15	250.62
	Fig. 15 model validationl																											(a）w=14%-Test value														(a）w=14%-Model in this paper
			σ3C	100KPA		σ3C	100KPA				σ3C	300KPA		σ3C	300KPA				σ3C	500KPA		σ3C	500KPA					σ3C	100kpa	σ3C	300kpa	σ3C	500kpa		σ3C	100kpa	σ3C	300kpa	σ3C	500kpa		围压	100kpa	围压	300kpa	围压	500kpa
	Hou Lele		w	0.14		w	0.14				w	0.14		w	0.14				w	0.14		w	0.14					x	y	x	y	x	y		X(P)	Y(q)	X (P)	Y(q)	X (P)	Y(q)		x	y (interpolated)	x	y (interpolated)	x	y (interpolated)
			x	y		ζ	结构强度ps				x	y		ζ	ps				x	y		ζ	ps					εs/%	q/kpa	εs/%	q/kpa	εs/%	q/kpa		p/kpa	q/kpa	p/kpa	q/kpa	p/kpa	q/kpa		εs/%	q/kpa	εs/%	q/kpa	εs/%	q/kpa
	A	B	εs/%	mu		10.0184	439		A	B	εs/%	mu		5.91894	439		A	B	εs/%	mu		3.90465	439					0	0	0	0	0	0		100	0	300	0	500	0		0	0	0	0	0	0
	6.55975	-0.459232	0.5	10.0184		1	439		4.19441	-0.22988	0.5	5.91894		1	439		2.68197	-0.115072	0.5	3.90465		1	439					0.5	76.347	0.5	264.164	0.5	368.919		125.449	76.347	388.055	264.164	622.973	368.919		0.5	180.12	0.5	280.21	0.5	400.15
	6.55975	-0.459232	1	7.55975		0.754586	331.263		4.19441	-0.22988	1	5.19441		0.877591	385.263		2.68197	-0.115072	1	3.68197		0.94297	413.964					1	245.374	1	514.591	1	674.779		181.791	245.374	471.53	514.591	724.926	674.779		1	340.23	1	500.23	1	612.3
	6.55975	-0.459232	1.5	6.44528		0.643344	282.428		4.19441	-0.22988	1.5	4.82112		0.814525	357.576		2.68197	-0.115072	1.5	3.55971		0.911659	400.218					1.5	440.731	1.5	739.595	1.5	835.573		246.91	440.731	546.532	739.595	778.524	835.573		1.5	560.45	1.5	680.58	1.5	821.23
	6.55975	-0.459232	2	5.77139		0.576078	252.898		4.19441	-0.22988	2	4.5766		0.773213	339.44		2.68197	-0.115072	2	3.47636		0.890313	390.847					2	643.93	2	867.648	2	931.238		314.643	643.93	589.216	867.648	810.413	931.238		2	740.32	2	800.69	2	930.1
	6.55975	-0.459232	2.5	5.30666		0.529691	232.534		4.19441	-0.22988	2.5	4.39776		0.742998	326.176		2.68197	-0.115072	2.5	3.41358		0.874235	383.789					2.5	838.413	2.5	929.23	2.5	987.138		379.471	838.413	609.743	929.23	829.046	987.138		2.5	800.31	2.5	840.14	2.5	998.23
	6.55975	-0.459232	3	4.96075		0.495164	217.377		4.19441	-0.22988	3	4.25829		0.719435	315.832		2.68197	-0.115072	3	3.36348		0.861402	378.155					3	814.722	3	945.044	3	1010.69		371.574	814.722	615.015	945.044	836.896	1010.69		3	819.2	3	864.52	3	1005.55
	6.55975	-0.459232	3.5	4.69006		0.468144	205.515		4.19441	-0.22988	3.5	4.14485		0.70027	307.418		2.68197	-0.115072	3.5	3.32192		0.850759	373.483					3.5	757.704	3.5	955.939	3.5	1016.58		352.568	757.704	618.646	955.939	838.859	1016.58		3.5	825.6	3.5	880.85	3.5	1011.32
	6.55975	-0.459232	4	4.47058		0.446236	195.898		4.19441	-0.22988	4	4.04979		0.684208	300.367		2.68197	-0.115072	4	3.28652		0.841692	369.503					4	725.783	4	950.956	4	1026.84		341.928	725.783	616.985	950.956	842.281	1026.84		4	819.2	4	891.96	4	1017.64
	6.55975	-0.459232	4.5	4.28784		0.427996	187.89		4.19441	-0.22988	4.5	3.96832		0.670444	294.325		2.68197	-0.115072	4.5	3.25573		0.833809	366.042					4.5	701.246	4.5	939.033	4.5	1041.32		333.749	701.246	613.011	939.033	847.108	1041.32		4.5	806.8	4.5	894.375	4.5	1023.96
	6.55975	-0.459232	5	4.13255		0.412495	181.085		4.19441	-0.22988	5	3.89729		0.658444	289.057		2.68197	-0.115072	5	3.22855		0.826847	362.986					5	681.711	5	938.026	5	1045.61		327.237	681.711	612.675	938.026	848.536	1045.61		5	794.4	5	897.75	5	1030.28
	6.55975	-0.459232	5.5	3.99839		0.399105	175.207		4.19441	-0.22988	5.5	3.8345		0.647836	284.4		2.68197	-0.115072	5.5	3.20424		0.820622	360.253					5.5	664.231	5.5	938.026	5.5	1045.61		321.41	664.231	612.675	938.026	848.536	1045.61		5.5	782	5.5	901.125	5.5	1036.6
	6.55975	-0.459232	6	3.88095		0.387381	170.06		4.19441	-0.22988	6	3.77837		0.638352	280.237		2.68197	-0.115072	6	3.18228		0.814998	357.784					6	649.723	6	938.026	6	1052.02		316.574	649.723	612.675	938.026	850.672	1052.02		6	769.6	6	904.5	6	1042.92
	6.55975	-0.459232	6.5	3.77697		0.377003	165.504		4.19441	-0.22988	6.5	3.72771		0.629794	276.48		2.68197	-0.115072	6.5	3.16227		0.809873	355.534					6.5	631.931	6.5	934.987	6.5	1060.04		310.644	631.931	611.662	934.987	853.346	1060.04		6.5	757.2	6.5	907.875	6.5	1049.24
	6.55975	-0.459232	7	3.68405		0.367728	161.433		4.19441	-0.22988	7	3.68164		0.62201	273.062		2.68197	-0.115072	7	3.14391		0.805171	353.47					7	606.708	7	933.472	7	1062.12		302.236	606.708	611.157	933.472	854.039	1062.12		7	744.8	7	911.25	7	1055.56
	6.55975	-0.459232	7.5	3.60034		0.359373	157.765		4.19441	-0.22988	7.5	3.63944		0.614881	269.933		2.68197	-0.115072	7.5	3.12696		0.800829	351.564					7.5	598.201	7.5	931.446	7.5	1065.49		299.4	598.201	610.482	931.446	855.164	1065.49		7.5	732.4	7.5	914.625	7.5	1061.88
	6.55975	-0.459232	8	3.52441		0.351793	154.437		4.19441	-0.22988	8	3.60057		0.608314	267.05		2.68197	-0.115072	8	3.11122		0.796799	349.795					8	593.647	8	936.494	8	1076.74		297.882	593.647	612.165	936.494	858.914	1076.74		8	720.66	8	918.25	8	1068.2
	6.55975	-0.459232	8.5	3.45509		0.344875	151.4		4.19441	-0.22988	8.5	3.56458		0.602233	264.38		2.68197	-0.115072	8.5	3.09655		0.79304	348.145					8.5	581.124	8.5	938.026	8.5	1078.62		293.708	581.124	612.675	938.026	859.541	1078.62		8.5	714.28	8.5	918.25	8.5	1074.52
	6.55975	-0.459232	9	3.39149		0.338526	148.613		4.19441	-0.22988	9	3.5311		0.596577	261.897		2.68197	-0.115072	9	3.0828		0.78952	346.599					9	581.124	9	931.832	9	1078.62		293.708	581.124	610.611	931.832	859.541	1078.62		9	708.58	9	918.25	9	1080.84
	6.55975	-0.459232	9.5	3.33284		0.332672	146.043		4.19441	-0.22988	9.5	3.49984		0.591295	259.578		2.68197	-0.115072	9.5	3.06988		0.786212	345.147					9.5	581.124	9.5	929.487	9.5	1090.03		293.708	581.124	609.829	929.487	863.343	1090.03		9.5	702.86	9.5	918.25	9.5	1087.16
	6.55975	-0.459232	10	3.27853		0.327251	143.663		4.19441	-0.22988	10	3.47054		0.586344	257.405		2.68197	-0.115072	10	3.0577		0.783092	343.777					10	581.124	10	925.503	10	1098.52		293.708	581.124	608.501	925.503	866.174	1098.52		10	697.14	10	918.25	10	1093.48
	6.55975	-0.459232	10.5	3.22805		0.322211	141.451		4.19441	-0.22988	10.5	3.44298		0.581689	255.361		2.68197	-0.115072	10.5	3.04618		0.780141	342.482					10.5	585.678	10.5	929.487	10.5	1099.68		295.226	585.678	609.829	929.487	866.561	1099.68		10.5	691.42	10.5	918.25	10.5	1099.8
	6.55975	-0.459232	11	3.18095		0.317511	139.387		4.19441	-0.22988	11	3.41699		0.577299	253.434		2.68197	-0.115072	11	3.03526		0.777344	341.254					11	569.171	11	925.503	11	1103.38		289.724	569.171	608.501	925.503	867.792	1103.38		11	685.72	11	918.25	11	1106.12
	6.55975	-0.459232	11.5	3.13688		0.313112	137.456		4.19441	-0.22988	11.5	3.39242		0.573147	251.612		2.68197	-0.115072	11.5	3.02487		0.774684	340.086					11.5	569.171	11.5	923.358	11.5	1119.62		289.724	569.171	607.786	923.358	873.208	1119.62		11.5	680.14	11.5	918.25	11.5	1112.44
	6.55975	-0.459232	12	3.09552		0.308984	135.644		4.19441	-0.22988	12	3.36913		0.569212	249.884		2.68197	-0.115072	12	3.01498		0.772151	338.974					12	569.171	12	924.758	12	1124		289.724	569.171	608.253	924.758	874.665	1124		12	674.28	12	918.25	12	1118.76
	6.55975	-0.459232	12.5	3.0566		0.305099	133.938		4.19441	-0.22988	12.5	3.347		0.565473	248.243		2.68197	-0.115072	12.5	3.00554		0.769732	337.912					12.5	564.617	12.5	930.142	12.5	1132.63		288.206	564.617	610.047	930.142	877.543	1132.63		12.5	668.58	12.5	918.25	12.5	1125.48
	6.55975	-0.459232	13	3.01989		0.301435	132.33		4.19441	-0.22988	13	3.32594		0.561914	246.68		2.68197	-0.115072	13	2.99651		0.767419	336.897					13	564.617	13	933.472	13	1140.33		288.206	564.617	611.157	933.472	880.11	1140.33		13	662.86	13	918.25	13	1132.17
	6.55975	-0.459232	13.5	2.98519		0.29797	130.809		4.19441	-0.22988	13.5	3.30584		0.55852	245.19		2.68197	-0.115072	13.5	2.98786		0.765204	335.924					13.5	569.171	13.5	922.773	13.5	1141.43		289.724	569.171	607.591	922.773	880.475	1141.43		13.5	657.14	13.5	918.25	13.5	1138.9
	6.55975	-0.459232	14	2.95231		0.294688	129.368		4.19441	-0.22988	14	3.28665		0.555276	243.766		2.68197	-0.115072	14	2.97955		0.763078	334.991					14	556.648	14	919.8	14	1153.22		285.549	556.648	606.6	919.8	884.408	1153.22		14	651.42	14	918.25	14	1145.59
	6.55975	-0.459232	14.5	2.9211		0.291573	128.001		4.19441	-0.22988	14.5	3.26828		0.552173	242.404		2.68197	-0.115072	14.5	2.97158		0.761035	334.094					14.5	556.648	14.5	921.518	14.5	1161.68		285.549	556.648	607.173	921.518	887.226	1161.68		14.5	645.72	14.5	918.25	14.5	1152.31
	6.55975	-0.459232	15	2.89142		0.288611	126.7		4.19441	-0.22988	15	3.25067		0.549198	241.098		2.68197	-0.115072	15	2.9639		0.759069	333.231					15	548.11	15	921.518	15	1165.71		282.703	548.11	607.173	921.518	888.571	1165.71		15	640.87	15	918.25	15	1159.23
																												(b）w=18%-Test value																		(b）w=18%-Model in this paper
	Denghui Gao		σ3C	100KPA		σ3C	100KPA				σ3C	200KPA		σ3C	200KPA				σ3C	300KPA		σ3C	300KPA						100kpa		200kpa		300kpa		400kpa		100kpa		200kpa		300kpa		400kpa
			w	0.18		w	0.18				w	0.18		w	0.18				w	0.18		w	0.18					εs/%	q/kpa	εs/%	q/kpa	εs/%	q/kpa	εs/%	q/kpa		X(P)	Y(q)	X (P)	Y(q)	X (P)	Y(q)	X (P)	Y(q)			100kpa		200kpa
			x	y		ζ	ps				x	y		ζ	ps				x	y		ζ	ps					0	0	0	0	0	0	0	0		100	0	200	0	300	0	400	0		εs/%	q/kpa	εs/%	q/kpa
	A	B	εs/%	mu		5.60863	162.1		A	B	εs/%	mu		3.6357	162.1		A	B	εs/%	mu		2.55733	162.1					0.5	74.2541	0.5	90.0463	0.5	97.0958	0.5	130.79		124.751	74.2541	230.015	90.0463	332.365	97.0958	443.597	130.79		0	0	0	0
	3.25713	-0.500737	0.5	5.60863		1.9828	302.178		2.07186	-0.347262	0.5	3.6357		1	152.4		1.31791	-0.240827	0.5	2.55733		1	162.1					1	126.492	1	149.114	1	141.685	1	183.9		142.164	126.492	249.705	149.114	347.228	141.685	461.3	183.9		0.5	70.8597	0.5	89.6
	3.25713	-0.500737	1	4.25713		0.424931	64.7594		2.07186	-0.347262	1	3.07186		0.844915	128.765		1.31791	-0.240827	1	2.31791		0.906377	146.924					1.5	144.583	1.5	171.91	1.5	169.627	1.5	203.99		148.194	144.583	257.303	171.91	356.542	169.627	467.997	203.99		1	102.719	1	142.067
	3.25713	-0.500737	1.5	3.65864		0.365192	55.6552		2.07186	-0.347262	1.5	2.79974		0.770069	117.359		1.31791	-0.240827	1.5	2.1953		0.858434	139.152					2	157.782	2	184.053	2	195.179	2	250.42		152.594	157.782	261.351	184.053	365.06	195.179	483.473	250.42		1.5	151.579	1.5	175.533
	3.25713	-0.500737	2	3.30196		0.32959	50.2294		2.07186	-0.347262	2	2.62864		0.723006	110.186		1.31791	-0.240827	2	2.11529		0.827148	134.081					2.5	157.893	2.5	198.123	2.5	216.519	2.5	269.41		152.631	157.893	266.041	198.123	372.173	216.519	489.803	269.41		2	165.439	2	190.727
	3.25713	-0.500737	2.5	3.0586		0.305298	46.5274		2.07186	-0.347262	2.5	2.5072		0.689605	105.096		1.31791	-0.240827	2.5	2.05694		0.80433	130.382					3	157.893	3	211.582	3	234.605	3	289.22		152.631	157.893	270.527	211.582	378.202	234.605	496.407	289.22		2.5	176.316	2.5	196.018
	3.25713	-0.500737	3	2.87898		0.287369	43.7951		2.07186	-0.347262	3	2.41473		0.664172	101.22		1.31791	-0.240827	3	2.01154		0.786576	127.504					3.5	160.687	3.5	217.903	3.5	252.85	3.5	308.83		153.562	160.687	272.634	217.903	384.283	252.85	502.943	308.83		3	177.193	3	202.31
	3.25713	-0.500737	3.5	2.7394		0.273437	41.6718		2.07186	-0.347262	3.5	2.34099		0.643889	98.1287		1.31791	-0.240827	3.5	1.97467		0.772161	125.167					4	163.694	4	227.169	4	271.286	4	319.67		154.565	163.694	275.723	227.169	390.429	271.286	506.557	319.67		3.5	178.07	3.5	208.602
	3.25713	-0.500737	4	2.6269		0.262208	39.9604		2.07186	-0.347262	4	2.28023		0.627177	95.5817		1.31791	-0.240827	4	1.94383		0.760099	123.212					4.5	166.105	4.5	235.978	4.5	287.687	4.5	342.47		155.368	166.105	278.659	235.978	395.896	287.687	514.157	342.47		4	178.947	4	214.895
	3.25713	-0.500737	4.5	2.53372		0.252907	38.543		2.07186	-0.347262	4.5	2.22892		0.613065	93.4311		1.31791	-0.240827	4.5	1.91743		0.749778	121.539					5	168.294	5	244.323	5	302.57	5	372.47		156.098	168.294	281.441	244.323	400.857	302.57	524.157	372.47		4.5	179.825	4.5	221.187
	3.25713	-0.500737	5	2.45491		0.24504	37.344		2.07186	-0.347262	5	2.18477		0.600921	91.5804		1.31791	-0.240827	5	1.89445		0.74079	120.082					5.5	169.944	5.5	252.727	5.5	315.784	5.5	386.15		156.648	169.944	284.242	252.727	405.261	315.784	528.717	386.15		5	180.702	5	227.479
	3.25713	-0.500737	5.5	2.3871		0.238272	36.3126		2.07186	-0.347262	5.5	2.1462		0.590312	89.9635		1.31791	-0.240827	5.5	1.87415		0.732853	118.795					6	169.892	6	261.818	6	327.119	6	410.87		156.631	169.892	287.273	261.818	409.04	327.119	536.957	410.87		5.5	181.579	5.5	233.771
	3.25713	-0.500737	6	2.32796		0.232369	35.413		2.07186	-0.347262	6	2.11208		0.580929	88.5335		1.31791	-0.240827	6	1.85602		0.725765	117.646					6.5	169.892	6.5	266.492	6.5	338.454	6.5	430.15		156.631	169.892	288.831	266.492	412.818	338.454	543.383	430.15		6	182.456	6	240.063
	3.25713	-0.500737	6.5	2.27579		0.227161	34.6193		2.07186	-0.347262	6.5	2.0816		0.572543	87.2556		1.31791	-0.240827	6.5	1.83968		0.719374	116.611					7	171.928	7	271.722	7	352.252	7	453.15		157.309	171.928	290.574	271.722	417.417	352.252	551.05	453.15		6.5	183.333	6.5	246.356
	3.25713	-0.500737	7	2.22932		0.222522	33.9123		2.07186	-0.347262	7	2.05412		0.564985	86.1037		1.31791	-0.240827	7	1.82483		0.713566	115.669					7.5	173.756	7.5	277.785	7.5	366.445	7.5	473.36		157.919	173.756	292.595	277.785	422.148	366.445	557.787	473.36		7	184.211	7	252.648
	3.25713	-0.500737	7.5	2.18757		0.218355	33.2773		2.07186	-0.347262	7.5	2.02916		0.558121	85.0577		1.31791	-0.240827	7.5	1.81123		0.708251	114.808					8	175.138	8	287.572	8	377.123	8	489.81		158.379	175.138	295.857	287.572	425.708	377.123	563.27	489.81		7.5	185.088	7.5	258.94
	3.25713	-0.500737	8	2.14981		0.214586	32.7028		2.07186	-0.347262	8	2.00635		0.551848	84.1016		1.31791	-0.240827	8	1.79872		0.703359	114.014					8.5	177.624	8.5	295.348	8.5	387.028	8.5	510.8		159.208	177.624	298.449	295.348	429.009	387.028	570.267	510.8		8	185.965	8	265.232
	3.25713	-0.500737	8.5	2.11543		0.211154	32.1799		2.07186	-0.347262	8.5	1.98539		0.546081	83.2228		1.31791	-0.240827	8.5	1.78715		0.698832	113.281					9	179.95	9	297.417	9	398.663	9	519.99		159.983	179.95	299.139	297.417	432.888	398.663	573.33	519.99		8.5	186.842	8.5	271.524
	3.25713	-0.500737	9	2.08395		0.208012	31.7011		2.07186	-0.347262	9	1.96602		0.540755	82.411		1.31791	-0.240827	9	1.77639		0.694624	112.599					9.5	180	9.5	301.811	9.5	411.039	9.5	537.57		160	180	300.604	301.811	437.013	411.039	579.19	537.57		9	187.719	9	277.817
	3.25713	-0.500737	9.5	2.055		0.205122	31.2607		2.07186	-0.347262	9.5	1.94806		0.535812	81.6578		1.31791	-0.240827	9.5	1.76634		0.690697	111.962					10	180	10	307.732	10	419.081	10	553.14		160	180	302.577	307.732	439.694	419.081	584.38	553.14		9.5	188.596	9.5	284.109
	3.25713	-0.500737	10	2.02825		0.202452	30.8537		2.07186	-0.347262	10	1.93132		0.531209	80.9562		1.31791	-0.240827	10	1.75693		0.687018	111.366					10.5	181.776	10.5	313.674	10.5	425.385	10.5	568.96		160.592	181.776	304.558	313.674	441.795	425.385	589.653	568.96		10	189.474	10	290.401
	3.25713	-0.500737	10.5	2.00343		0.199975	30.4762		2.07186	-0.347262	10.5	1.91567		0.526905	80.3004		1.31791	-0.240827	10.5	1.74809		0.68356	110.805					11	184.115	11	319.62	11	435.363	11	578.78		161.372	184.115	306.54	319.62	445.121	435.363	592.927	578.78		10.5	190.351	10.5	296.693
	3.25713	-0.500737	11	1.98033		0.197669	30.1247		2.07186	-0.347262	11	1.901		0.522869	79.6853		1.31791	-0.240827	11	1.73976		0.680301	110.277					11.5	185.507	11.5	324.39	11.5	446.159	11.5	592.89		161.836	185.507	308.13	324.39	448.72	446.159	597.63	592.89		11	191.228	11	302.985
	3.25713	-0.500737	11.5	1.95875		0.195515	29.7965		2.07186	-0.347262	11.5	1.8872		0.519073	79.1068		1.31791	-0.240827	11.5	1.73188		0.677221	109.778					12	186.627	12	329.083	12	456.955	12	607		162.209	186.627	309.694	329.083	452.318	456.955	602.333	607		11.5	192.105	11.5	309.278
	3.25713	-0.500737	12	1.93853		0.193497	29.4889		2.07186	-0.347262	12	1.87418		0.515493	78.5612		1.31791	-0.240827	12	1.72442		0.674303	109.305					12.5	188.242	12.5	334.656	12.5	467.751	12.5	616.64		162.747	188.242	311.552	334.656	455.917	467.751	605.547	616.64		12	192.982	12	315.57
	3.25713	-0.500737	12.5	1.91954		0.191602	29.2001		2.07186	-0.347262	12.5	1.86188		0.512109	78.0454		1.31791	-0.240827	12.5	1.71733		0.671532	108.855					13	188.962	13	339.729	13	475.367	13	626.28		162.987	188.962	313.243	339.729	458.456	475.367	608.76	626.28		12.5	192.982	12.5	321.862
	3.25713	-0.500737	13	1.90166		0.189817	28.928		2.07186	-0.347262	13	1.85022		0.508902	77.5567		1.31791	-0.240827	13	1.71059		0.668895	108.428					13.5	188.962	13.5	344.052	13.5	483.683	13.5	635.81		162.987	188.962	314.684	344.052	461.228	483.683	611.937	635.81		13	192.982	13	328.154
	3.25713	-0.500737	13.5	1.88478		0.188132	28.6713		2.07186	-0.347262	13.5	1.83915		0.505857	77.0926		1.31791	-0.240827	13.5	1.70416		0.666381	108.02					14	190.076	14	348.364	14	490.372	14	645.35		163.359	190.076	316.121	348.364	463.457	490.372	615.117	645.35		13.5	192.982	13.5	334.446
	3.25713	-0.500737	14	1.86881		0.186538	28.4284		2.07186	-0.347262	14	1.82862		0.502961	76.6512		1.31791	-0.240827	14	1.69802		0.66398	107.631					14.5	191.69	14.5	352.656	14.5	494.152	14.5	650.35		163.897	191.69	317.552	352.656	464.717	494.152	616.783	650.35		14	192.982	14	340.739
	3.25713	-0.500737	14.5	1.85368		0.185027	28.1982		2.07186	-0.347262	14.5	1.81858		0.5002	76.2305		1.31791	-0.240827	14.5	1.69214		0.661683	107.259					15	192.604	15	355.66	15	497.932	15	655.35		164.201	192.604	318.553	355.66	465.977	497.932	618.45	655.35		14.5	192.982	14.5	347.031
	3.25713	-0.500737	15	1.83931		0.183593	27.9796		2.07186	-0.347262	15	1.809		0.497565	75.8289		1.31791	-0.240827	15	1.68652		0.659482	106.902																							15	192.982	15	354.323
																												（c）w=25%-Test value																		（c）w=25%-Model in this paper
	Wang Lijie		σ3C	100							σ3C	200							σ3C	300									100kpa		200kpa		300kpa		400kpa		100kpa		200kpa		300kpa		400kpa				100kpa		200kpa
			x	y		ζ	ps				x	y		ζ	ps				x	y		ζ	ps																							εs/%	q/kpa	εs/%	q/kpa
	A	B	εs/%	mu		2.82865	152.4		A	B	εs/%	mu		1.84597	152.4		A	B	εs/%	mu		1.40639	152.4					εs/%	q/kpa	εs/%	q/kpa	εs/%	q/kpa	εs/%	q/kpa		X(P)	Y(q)	X (P)	Y(q)	X (P)	Y(q)	X (P)	Y(q)		0	0	0	0
	1.26157	-0.535555	0.5	2.82865		1	152.4		0.656887	-0.364966	0.5	1.84597		1	152.4		0.342035	-0.248714	0.5	1.40639		1	152.4					0	0	0	0	0	0	0	0		100	0	200	0	300	0	400	0		0.5	43.032	0.5	50.6
	1.26157	-0.535555	1	2.26157		0.225741	34.403		0.656887	-0.364966	1	1.65689		0.897568	136.789		0.342035	-0.248714	1	1.34203		0.954242	145.427					0.5	31.3261	0.5	34.951	0.5	48.7043	0.5	72.2849		110.442	31.3261	211.65	34.951	316.235	48.7043	424.095	72.2849		1	75.864	1	85.9
	1.26157	-0.535555	1.5	2.01532		0.201162	30.6571		0.656887	-0.364966	1.5	1.56653		0.848621	129.33		0.342035	-0.248714	1.5	1.30922		0.930913	141.871					1	60.6228	1	65.1752	1	74.8464	1	109.397		120.208	60.6228	221.725	65.1752	324.949	74.8464	436.466	109.397		1.5	98.4	1.5	110.89
	1.26157	-0.535555	2	1.87035		0.186691	28.4517		0.656887	-0.364966	2	1.51006		0.818032	124.668		0.342035	-0.248714	2	1.28787		0.915731	139.557					1.5	81.915	1.5	92.3487	1.5	104.021	1.5	141.222		127.305	81.915	230.783	92.3487	334.674	104.021	447.074	141.222		2	115.2	2	135.66
	1.26157	-0.535555	2.5	1.77231		0.176905	26.9604		0.656887	-0.364966	2.5	1.47017		0.796421	121.375		0.342035	-0.248714	2.5	1.27233		0.90468	137.873					2	107.739	2	109.703	2	121.126	2	200.062		135.913	107.739	236.568	109.703	340.375	121.126	466.687	200.062		2.5	127.2	2.5	155.81
	1.26157	-0.535555	3	1.70047		0.169734	25.8675		0.656887	-0.364966	3	1.4399		0.780024	118.876		0.342035	-0.248714	3	1.26026		0.896095	136.565					2.5	127.54	2.5	135.296	2.5	149.495	2.5	232.243		142.513	127.54	245.098	135.296	349.832	149.495	477.414	232.243		3	139.2	3	170.12
	1.26157	-0.535555	3.5	1.64496		0.164194	25.0231		0.656887	-0.364966	3.5	1.41584		0.766988	116.889		0.342035	-0.248714	3.5	1.25047		0.889135	135.504					3	140.548	3	159.397	3	171.93	3	246.081		146.849	140.548	253.132	159.397	357.31	171.93	482.027	246.081		3.5	145.944	3.5	180.68
	1.26157	-0.535555	4	1.60045		0.159751	24.346		0.656887	-0.364966	4	1.39606		0.756272	115.256		0.342035	-0.248714	4	1.24229		0.883317	134.618					3.5	147.122	3.5	165.819	3.5	194.853	3.5	253.057		149.041	147.122	255.273	165.819	364.951	194.853	484.352	253.057		4	151.608	4	191.33
	1.26157	-0.535555	4.5	1.56374		0.156087	23.7876		0.656887	-0.364966	4.5	1.37939		0.747245	113.88		0.342035	-0.248714	4.5	1.23529		0.878344	133.86					4	151.386	4	185.157	4	236.097	4	281.175		150.462	151.386	261.719	185.157	378.699	236.097	493.725	281.175		4.5	160.248	4.5	206
	1.26157	-0.535555	5	1.53281		0.153	23.3171		0.656887	-0.364966	5	1.36508		0.739492	112.699		0.342035	-0.248714	5	1.22921		0.874017	133.2					4.5	165.192	4.5	204.411	4.5	258.352	4.5	297.069		155.064	165.192	268.137	204.411	386.117	258.352	499.023	297.069		5	165.936	5	215.31
	1.26157	-0.535555	5.5	1.5063		0.150353	22.9138		0.656887	-0.364966	5.5	1.3526		0.732731	111.668		0.342035	-0.248714	5.5	1.22384		0.870199	132.618					5	170.686	5	221.892	5	276.374	5	328.468		156.895	170.686	273.964	221.892	392.125	276.374	509.489	328.468		5.5	173.088	5.5	222.32
	1.26157	-0.535555	6	1.48325		0.148052	22.5631		0.656887	-0.364966	6	1.34158		0.72676	110.758		0.342035	-0.248714	6	1.21904		0.866791	132.099					5.5	181.35	5.5	229.224	5.5	302.35	5.5	342.231		160.45	181.35	276.408	229.224	400.783	302.35	514.077	342.231		6	178.752	6	235.6
	1.26157	-0.535555	6.5	1.46297		0.146028	22.2547		0.656887	-0.364966	6.5	1.33175		0.721433	109.946		0.342035	-0.248714	6.5	1.21473		0.863721	131.631					6	189.798	6	243.174	6	310.907	6	362.92		163.266	189.798	281.058	243.174	403.636	310.907	520.973	362.92		6.5	184.8	6.5	244.71
	1.26157	-0.535555	7	1.44495		0.14423	21.9806		0.656887	-0.364966	7	1.32289		0.716637	109.216		0.342035	-0.248714	7	1.21081		0.860933	131.206					6.5	195.184	6.5	249.524	6.5	326.999	6.5	368.984		165.061	195.184	283.175	249.524	409	326.999	522.995	368.984		7	188.472	7	255.91
	1.26157	-0.535555	7.5	1.42881		0.142619	21.7351		0.656887	-0.364966	7.5	1.31486		0.712288	108.553		0.342035	-0.248714	7.5	1.20722		0.858383	130.818					7	200.844	7	258.141	7	338.475	7	388.1		166.948	200.844	286.047	258.141	412.825	338.475	529.367	388.1		7.5	192.144	7.5	266.27
	1.26157	-0.535555	8	1.41424		0.141165	21.5135		0.656887	-0.364966	8	1.30753		0.708317	107.948		0.342035	-0.248714	8	1.20392		0.856037	130.46					7.5	206.428	7.5	267.394	7.5	347.358	7.5	398.156		168.809	206.428	289.131	267.394	415.786	347.358	532.719	398.156		8	195.816	8	275.71
	1.26157	-0.535555	8.5	1.40101		0.139844	21.3122		0.656887	-0.364966	8.5	1.3008		0.704672	107.392		0.342035	-0.248714	8.5	1.20087		0.853867	130.129					8	212.732	8	272.656	8	354.446	8	408.11		170.911	212.732	290.885	272.656	418.149	354.446	536.037	408.11		8.5	199.488	8.5	284.17
	1.26157	-0.535555	9	1.38892		0.138637	21.1283		0.656887	-0.364966	9	1.29459		0.701307	106.879		0.342035	-0.248714	9	1.19803		0.851851	129.822					8.5	215.646	8.5	281.148	8.5	366.077	8.5	432.12		171.882	215.646	293.716	281.148	422.026	366.077	544.04	432.12		9	203.16	9	291.57
	1.26157	-0.535555	9.5	1.37782		0.137529	20.9594		0.656887	-0.364966	9.5	1.28884		0.698189	106.404		0.342035	-0.248714	9.5	1.19539		0.84997	129.535					9	217.209	9	287.95	9	376.766	9	450.44		172.403	217.209	295.983	287.95	425.589	376.766	550.147	450.44		9.5	206.832	9.5	297.84
	1.26157	-0.535555	10	1.36758		0.136507	20.8037		0.656887	-0.364966	10	1.28348		0.695287	105.962		0.342035	-0.248714	10	1.19291		0.848209	129.267					9.5	220.958	9.5	294.86	9.5	388.365	9.5	466.959		173.653	220.958	298.287	294.86	429.455	388.365	555.653	466.959		10	210.504	10	303.13
	1.26157	-0.535555	10.5	1.3581		0.135561	20.6595		0.656887	-0.364966	10.5	1.27848		0.692577	105.549		0.342035	-0.248714	10.5	1.19058		0.846554	129.015					10	226.717	10	299.007	10	400.825	10	495.025		175.572	226.717	299.669	299.007	433.608	400.825	565.008	495.025		10.5	214.176	10.5	308.413
	1.26157	-0.535555	11	1.34929		0.134681	20.5254		0.656887	-0.364966	11	1.27379		0.690037	105.162		0.342035	-0.248714	11	1.18839		0.844996	128.777					10.5	237.491	10.5	303.603	10.5	406.206	10.5	506.723		179.164	237.491	301.201	303.603	435.402	406.206	568.908	506.723		11	217.824	11	313.667
	1.26157	-0.535555	11.5	1.34107		0.133861	20.4004		0.656887	-0.364966	11.5	1.26938		0.687651	104.798		0.342035	-0.248714	11.5	1.18632		0.843523	128.553					11	241.156	11	314.158	11	412.92	11	519.708		180.385	241.156	304.719	314.158	437.64	412.92	573.236	519.708		11.5	221.496	11.5	318.954
	1.26157	-0.535555	12	1.33339		0.133094	20.2835		0.656887	-0.364966	12	1.26523		0.685401	104.455		0.342035	-0.248714	12	1.18436		0.842128	128.34					11.5	240.139	11.5	312.577	11.5	422.504	11.5	536.686		180.046	240.139	304.192	312.577	440.835	422.504	578.895	536.686		12	225.168	12	324.242
	1.26157	-0.535555	12.5	1.32618		0.132374	20.1738		0.656887	-0.364966	12.5	1.26131		0.683277	104.131		0.342035	-0.248714	12.5	1.1825		0.840804	128.138					12	241.699	12	321.254	12	429.404				180.566	241.699	307.085	321.254	443.135	429.404				12.5	228.84	12.5	329.53
	1.26157	-0.535555	13	1.3194		0.131697	20.0707		0.656887	-0.364966	13	1.2576		0.681265	103.825		0.342035	-0.248714	13	1.18072		0.839544	127.947					12.5	242.798	12.5	330.509						180.933	242.798	310.17	330.509						13	232.512	13	334.817
	1.26157	-0.535555	13.5	1.31301		0.13106	19.9735																					13	244.44	13	334.741						181.48	244.44	311.58	334.741						13.5	236.184
																												13.5	246.681								182.227	246.681								14	239.856
																												14	247.723								182.574	247.723
[truncated: 4 more columns]
